# Supplementary material for: From Mouse to Human: Cellular Morphometric Subtype Learned From Mouse Mammary Tumors Provides Prognostic Value in Human Breast Cancer
Source: Front Oncol. 2022 Feb 11;11:819565. doi: 10.3389/fonc.2021.819565 (PMC8886672; doi:10.3389/fonc.2021.819565)
Supplement: Supplementary file 2 [file Table_1.xlsx]

## Sheet: F1BX_cmt_clinical_data
Supplementary Table 1. Characteristics of samples in Trp53-null mammary tumor cohort.
SampleID	Subtype	Pathological Subtype	Tumor Growth (days for a tumor with a diameter of 2 mm to reach 10 mm)
Mouse-001	2	Adenocarcinoma	57
Mouse-002	2	Adenocarcinoma	18
Mouse-003	2	Squamous cell carcinoma	70
Mouse-004	2	Squamous cell carcinoma	70
Mouse-005	2	Adenocarcinoma	49
Mouse-006	1	Adenocarcinoma	20
Mouse-007	2	Squamous cell carcinoma	56
Mouse-008	2	NA	17
Mouse-009	2	Squamous cell carcinoma	40
Mouse-010	2	Adenocarcinoma	36
Mouse-011	2	Adenocarcinoma	70
Mouse-012	2	Squamous cell carcinoma	34
Mouse-013	2	Adenocarcinoma	38
Mouse-014	2	Squamous cell carcinoma	128
Mouse-015	2	Squamous cell carcinoma	39
Mouse-016	2	Spindle cell carcinoma	14
Mouse-017	2	Adenocarcinoma	26
Mouse-018	2	Squamous cell carcinoma	40
Mouse-019	2	Adenocarcinoma	47
Mouse-020	2	Adenocarcinoma	8
Mouse-021	2	Squamous cell carcinoma	34
Mouse-022	2	Spindle cell carcinoma	16
Mouse-023	2	Squamous cell carcinoma	54
Mouse-024	2	Adenocarcinoma	23
Mouse-025	2	Adenocarcinoma	82
Mouse-026	2	Adenocarcinoma	43
Mouse-027	1	Adenocarcinoma	43
Mouse-028	1	Adenocarcinoma	50
Mouse-029	2	Adenocarcinoma	26
Mouse-030	2	Adenocarcinoma	23
Mouse-031	1	Squamous cell carcinoma	25
Mouse-032	2	Squamous cell carcinoma	41
Mouse-033	2	Adenocarcinoma	82
Mouse-034	2	Squamous cell carcinoma	45
Mouse-035	2	Adenocarcinoma	34
Mouse-036	2	Adenocarcinoma	26
Mouse-037	2	Squamous cell carcinoma	41
Mouse-038	1	Adenocarcinoma	39
Mouse-039	2	Adenocarcinoma	70
Mouse-040	2	Adenocarcinoma	53
Mouse-041	2	Adenocarcinoma	43
Mouse-042	2	Adenocarcinoma	42
Mouse-043	2	Adenocarcinoma	55
Mouse-044	1	Squamous cell carcinoma	53
Mouse-045	2	Adenocarcinoma	46
Mouse-046	2	Spindle cell carcinoma	27
Mouse-047	2	Adenocarcinoma	28
Mouse-048	2	Squamous cell carcinoma	68
Mouse-049	2	Squamous cell carcinoma	49
Mouse-050	2	Adenocarcinoma	37
Mouse-051	2	Adenocarcinoma	27
Mouse-052	1	Squamous cell carcinoma	47
Mouse-053	1	Squamous cell carcinoma	130
Mouse-054	2	Squamous cell carcinoma	37
Mouse-055	2	Squamous cell carcinoma	79
Mouse-056	2	Squamous cell carcinoma	43
Mouse-057	2	NA	27
Mouse-058	2	Adenocarcinoma	17
Mouse-059	2	Adenocarcinoma	76
Mouse-060	2	Adenocarcinoma	105
Mouse-061	2	Adenocarcinoma	55
Mouse-062	2	Adenocarcinoma	39
Mouse-063	2	Adenocarcinoma	54
Mouse-064	2	Adenocarcinoma	46
Mouse-065	2	Adenocarcinoma	21
Mouse-066	2	Adenocarcinoma	45
Mouse-067	1	NA	15
Mouse-068	2	Adenocarcinoma	21
Mouse-069	2	Adenocarcinoma	49
Mouse-070	2	Adenocarcinoma	54
Mouse-071	1	Adenocarcinoma	34
Mouse-072	2	Squamous cell carcinoma	25
Mouse-073	2	Adenocarcinoma	37
Mouse-074	2	Squamous cell carcinoma	21
Mouse-075	2	Adenocarcinoma	63
Mouse-076	2	NA	40
Mouse-077	2	Adenocarcinoma	21
Mouse-078	2	Squamous cell carcinoma	37
Mouse-079	1	Spindle cell carcinoma	82
Mouse-080	2	Adenocarcinoma	60
Mouse-081	2	NA	25
Mouse-082	2	Squamous cell carcinoma	36
Mouse-083	2	Adenocarcinoma	34
Mouse-084	2	Adenocarcinoma	34
Mouse-085	2	Adenocarcinoma	35
Mouse-086	2	Spindle cell carcinoma	46
Mouse-087	2	Spindle cell carcinoma	125
Mouse-088	1	Adenocarcinoma	73
Mouse-089	2	Squamous cell carcinoma	52
Mouse-090	1	Adenocarcinoma	94
Mouse-091	2	Adenocarcinoma	49
Mouse-092	2	Squamous cell carcinoma	77
Mouse-093	2	Squamous cell carcinoma	30
Mouse-094	2	Adenocarcinoma	35
Mouse-095	2	Squamous cell carcinoma	22
Mouse-096	2	others	34
Mouse-097	2	Squamous cell carcinoma	28
Mouse-098	2	Squamous cell carcinoma	84
Mouse-099	2	Adenocarcinoma	110
Mouse-100	2	Squamous cell carcinoma	28
Mouse-101	2	Adenocarcinoma	74
Mouse-102	1	Squamous cell carcinoma	415
Mouse-103	2	Adenocarcinoma	49
Mouse-104	1	others	29
Mouse-105	2	Adenocarcinoma	52
Mouse-106	2	Adenocarcinoma	38
Mouse-107	2	Squamous cell carcinoma	35
Mouse-108	2	Squamous cell carcinoma	46
Mouse-109	2	Adenocarcinoma	37
Mouse-110	1	Adenocarcinoma	42
Mouse-111	2	Squamous cell carcinoma	28
Mouse-112	2	Adenocarcinoma	66
Mouse-113	1	others	28
Mouse-114	2	Adenocarcinoma	36
Mouse-115	2	Spindle cell carcinoma	42
Mouse-116	2	Adenocarcinoma	56
Mouse-117	2	Spindle cell carcinoma	105
Mouse-118	2	Spindle cell carcinoma	21
Mouse-119	2	Adenocarcinoma	52
Mouse-120	2	Adenocarcinoma	32
Mouse-121	2	Adenocarcinoma	40
Mouse-122	2	Adenocarcinoma	36
Mouse-123	2	Spindle cell carcinoma	32
Mouse-124	2	Adenocarcinoma	49
Mouse-125	1	Adenocarcinoma	56
Mouse-126	2	Squamous cell carcinoma	22
Mouse-127	2	Adenocarcinoma	98
Mouse-128	2	Squamous cell carcinoma	58
Mouse-129	2	Squamous cell carcinoma	21
Mouse-130	2	Squamous cell carcinoma	43
Mouse-131	2	Adenocarcinoma	33
Mouse-132	2	others	93
Mouse-133	2	Squamous cell carcinoma	70
Mouse-134	2	Squamous cell carcinoma	47
Mouse-135	1	Squamous cell carcinoma	148
Mouse-136	2	Adenocarcinoma	29
Mouse-137	2	Squamous cell carcinoma	81
Mouse-138	2	Adenocarcinoma	106
Mouse-139	2	NA	47
Mouse-140	1	Adenocarcinoma	87
Mouse-141	1	Squamous cell carcinoma	115
Mouse-142	1	Adenocarcinoma	53
Mouse-143	2	Adenocarcinoma	42
Mouse-144	2	Squamous cell carcinoma	126
Mouse-145	2	Adenocarcinoma	25
Mouse-146	2	Adenocarcinoma	37
Mouse-147	2	Adenocarcinoma	25
Mouse-148	1	Squamous cell carcinoma	56
Mouse-149	2	Squamous cell carcinoma	77
Mouse-150	2	Adenocarcinoma	125
Mouse-151	2	Adenocarcinoma	42
Mouse-152	2	Squamous cell carcinoma	28
Mouse-153	2	Squamous cell carcinoma	28
Mouse-154	2	Squamous cell carcinoma	28
