# Supplementary material for: From Mouse to Human: Cellular Morphometric Subtype Learned From Mouse Mammary Tumors Provides Prognostic Value in Human Breast Cancer
Source: Front Oncol. 2022 Feb 11;11:819565. doi: 10.3389/fonc.2021.819565 (PMC8886672; doi:10.3389/fonc.2021.819565)
Supplement: Supplementary file 3 [file Table_2.xlsx]

## Sheet: MouseMetastasis_Morph_Features_
Supplementary Table 2. Characteristics of samples in MMTV-Erbb2 mammary tumor cohort.
SampleID	Predicted Subtype	Metastasis Status
Mouse-001	2	YES
Mouse-002	2	YES
Mouse-003	1	YES
Mouse-004	1	NO
Mouse-005	1	NO
Mouse-006	1	NO
Mouse-007	2	YES
Mouse-008	1	NO
Mouse-009	2	YES
Mouse-010	1	YES
Mouse-011	2	YES
Mouse-012	1	NO
Mouse-013	1	YES
Mouse-014	1	NO
Mouse-015	2	NO
Mouse-016	1	YES
Mouse-017	1	NO
Mouse-018	2	YES
Mouse-019	2	YES
Mouse-020	1	NO
Mouse-021	2	YES
Mouse-022	2	YES
Mouse-023	1	YES
Mouse-024	1	YES
Mouse-025	1	NO
Mouse-026	1	NO
Mouse-027	2	YES
Mouse-028	1	YES
Mouse-029	1	NO
Mouse-030	1	NO
Mouse-031	1	NO
Mouse-032	2	NO
Mouse-033	1	NO
Mouse-034	1	NO
Mouse-035	1	NO
Mouse-036	2	YES
Mouse-037	1	NO
Mouse-038	2	YES
Mouse-039	1	NO
Mouse-040	1	NO
Mouse-041	1	NO
Mouse-042	1	NO
Mouse-043	2	NO
Mouse-044	1	YES
Mouse-045	1	YES
Mouse-046	1	NO
Mouse-047	1	YES
Mouse-048	2	YES
Mouse-049	2	NO
Mouse-050	1	NO
Mouse-051	1	YES
Mouse-052	1	NO
Mouse-053	2	YES
