# Supplementary material for: From Mouse to Human: Cellular Morphometric Subtype Learned From Mouse Mammary Tumors Provides Prognostic Value in Human Breast Cancer
Source: Front Oncol. 2022 Feb 11;11:819565. doi: 10.3389/fonc.2021.819565 (PMC8886672; doi:10.3389/fonc.2021.819565)
Supplement: Supplementary file 4 [file Table_3.xlsx]

## Sheet: TCGA_BRCA_Morph_Features_Patien
Supplementary Table 3. Characteristics of patients in the TCGA-BRCA cohort.
PatientID	Finetuned Subtype	Predicted Subtype	OS_TIME	OS_STATUS	Gender	Race	Age	Ethnicity	Histological type	PR Status	ER Status	Her2 Status	TNBC	TCGA Subtype
TCGA-4H-AAAK	1	1	11.6	FALSE	FEMALE	WHITE	50	NOT HISPANIC OR LATINO	Infiltrating Lobular Carcinoma	Positive	Positive	Equivocal	No	LumA
TCGA-5L-AAT0	1	1	49.2333	FALSE	FEMALE	WHITE	42	HISPANIC OR LATINO	Infiltrating Lobular Carcinoma	Positive	Positive	Negative	No	LumA
TCGA-5L-AAT1	2	2	49.0333	FALSE	FEMALE	WHITE	63	HISPANIC OR LATINO	Infiltrating Lobular Carcinoma	Positive	Positive	Equivocal	No	LumA
TCGA-5T-A9QA	2	2	10.1	FALSE	FEMALE	BLACK OR AFRICAN AMERICAN	52	NOT HISPANIC OR LATINO	Other, specify	Negative	Positive	Equivocal	No	LumB
TCGA-A1-A0SB	2	2	8.63333	FALSE	FEMALE	WHITE	70	NOT HISPANIC OR LATINO	Other, specify	Negative	Positive	Negative	No	Normal
TCGA-A1-A0SD	2	2	14.5667	FALSE	FEMALE	WHITE	59	NOT HISPANIC OR LATINO	Infiltrating Ductal Carcinoma	Positive	Positive	Negative	No	LumA
TCGA-A1-A0SE	2	2	44.0333	FALSE	FEMALE	WHITE	56	NOT HISPANIC OR LATINO	Mixed Histology (please specify)	Positive	Positive	Negative	No	LumA
TCGA-A1-A0SF	2	2	48.7667	FALSE	FEMALE	WHITE	54	NOT HISPANIC OR LATINO	Infiltrating Ductal Carcinoma	Positive	Positive	Negative	No	LumA
TCGA-A1-A0SH	2	2	47.9	FALSE	FEMALE	WHITE	39	NOT HISPANIC OR LATINO	Infiltrating Ductal Carcinoma	Positive	Negative	Equivocal	No	LumA
TCGA-A1-A0SI	1	1	21.1667	FALSE	FEMALE	WHITE	52	NOT HISPANIC OR LATINO	Infiltrating Ductal Carcinoma	Positive	Positive	Negative	No	LumB
TCGA-A1-A0SJ	2	2	13.8667	FALSE	FEMALE	BLACK OR AFRICAN AMERICAN	39	NOT HISPANIC OR LATINO	Infiltrating Ductal Carcinoma	Positive	Positive	Equivocal	No	LumA
TCGA-A1-A0SK	2	2	32.2333	TRUE	FEMALE	ASIAN	54	NOT HISPANIC OR LATINO	Other, specify	Negative	Negative	Negative	Yes	Basal
TCGA-A1-A0SM	2	2	8.06667	FALSE	MALE	WHITE	77	NOT HISPANIC OR LATINO	Infiltrating Ductal Carcinoma	Negative	Positive	Positive	No	LumA
TCGA-A1-A0SN	2	2	39.8667	FALSE	FEMALE	WHITE	50	NOT HISPANIC OR LATINO	Infiltrating Ductal Carcinoma	Positive	Positive	Positive	No	LumB
TCGA-A1-A0SQ	2	2	18.4667	FALSE	FEMALE	WHITE	45	NOT HISPANIC OR LATINO	Infiltrating Ductal Carcinoma	Positive	Positive	Negative	No	LumA
TCGA-A2-A04N	1	1	145.133	FALSE	FEMALE	WHITE	66	HISPANIC OR LATINO	Infiltrating Ductal Carcinoma	Positive	Positive	NA	No	LumA
TCGA-A2-A04P	1	1	18.2667	TRUE	FEMALE	BLACK OR AFRICAN AMERICAN	36	NA	Infiltrating Ductal Carcinoma	Negative	Negative	NA	NA	Basal
TCGA-A2-A04Q	2	1	79.5	FALSE	FEMALE	WHITE	48	NA	Infiltrating Ductal Carcinoma	Negative	Negative	Equivocal	NA	Basal
TCGA-A2-A04R	1	1	123.633	FALSE	FEMALE	BLACK OR AFRICAN AMERICAN	36	NOT HISPANIC OR LATINO	Infiltrating Ductal Carcinoma	Positive	Positive	Equivocal	No	LumB
TCGA-A2-A04T	2	2	74.8667	FALSE	FEMALE	WHITE	62	NA	Infiltrating Ductal Carcinoma	Negative	Negative	Equivocal	NA	Basal
TCGA-A2-A04U	1	1	88.4667	FALSE	FEMALE	WHITE	47	NOT HISPANIC OR LATINO	Infiltrating Ductal Carcinoma	Negative	Negative	Negative	Yes	Basal
TCGA-A2-A04V	2	2	64	TRUE	FEMALE	WHITE	39	NOT HISPANIC OR LATINO	Infiltrating Ductal Carcinoma	Positive	Positive	Equivocal	No	LumA
TCGA-A2-A04W	2	1	103.4	FALSE	FEMALE	WHITE	50	NOT HISPANIC OR LATINO	Other, specify	Negative	Negative	Positive	No	Her2
TCGA-A2-A04X	2	2	56.2	FALSE	FEMALE	WHITE	34	NA	Infiltrating Ductal Carcinoma	Positive	Positive	Positive	No	Her2
TCGA-A2-A04Y	1	1	36.6333	FALSE	FEMALE	WHITE	53	NA	Infiltrating Ductal Carcinoma	Positive	Positive	Negative	No	LumB
TCGA-A2-A0CK	2	1	138.633	FALSE	FEMALE	WHITE	60	NOT HISPANIC OR LATINO	Infiltrating Lobular Carcinoma	Positive	Positive	Negative	No	LumA
TCGA-A2-A0CL	2	2	100.5	FALSE	FEMALE	BLACK OR AFRICAN AMERICAN	37	NOT HISPANIC OR LATINO	Infiltrating Ductal Carcinoma	Positive	Positive	Negative	No	Normal
TCGA-A2-A0CM	1	1	25.1333	TRUE	FEMALE	BLACK OR AFRICAN AMERICAN	40	NOT HISPANIC OR LATINO	Infiltrating Ductal Carcinoma	Negative	Negative	Negative	Yes	Basal
TCGA-A2-A0CO	2	2	48.9333	TRUE	FEMALE	WHITE	85	NOT HISPANIC OR LATINO	Infiltrating Lobular Carcinoma	Positive	Positive	Negative	No	LumA
TCGA-A2-A0CP	1	1	93.7667	FALSE	FEMALE	WHITE	60	NOT HISPANIC OR LATINO	Infiltrating Ductal Carcinoma	Positive	Positive	NA	No	LumA
TCGA-A2-A0CQ	1	1	89.8333	FALSE	FEMALE	BLACK OR AFRICAN AMERICAN	62	NOT HISPANIC OR LATINO	Infiltrating Ductal Carcinoma	Positive	Positive	Equivocal	No	LumA
TCGA-A2-A0CR	2	2	109.433	FALSE	FEMALE	ASIAN	54	NOT HISPANIC OR LATINO	Infiltrating Lobular Carcinoma	Positive	Positive	Negative	No	LumA
TCGA-A2-A0CS	2	2	78.2667	TRUE	FEMALE	WHITE	73	NOT HISPANIC OR LATINO	Infiltrating Ductal Carcinoma	Positive	Positive	Equivocal	No	LumA
TCGA-A2-A0CT	1	1	76.3	FALSE	FEMALE	WHITE	71	NOT HISPANIC OR LATINO	Infiltrating Ductal Carcinoma	Negative	Positive	Equivocal	No	LumA
TCGA-A2-A0CU	2	2	5.26667	TRUE	FEMALE	WHITE	73	NOT HISPANIC OR LATINO	Infiltrating Ductal Carcinoma	Positive	Positive	Equivocal	No	LumA
TCGA-A2-A0CV	2	2	100.367	FALSE	FEMALE	ASIAN	41	NOT HISPANIC OR LATINO	Infiltrating Ductal Carcinoma	Positive	Positive	Negative	No	LumA
TCGA-A2-A0CW	1	1	109.433	FALSE	FEMALE	WHITE	67	NOT HISPANIC OR LATINO	Infiltrating Ductal Carcinoma	Positive	Positive	Equivocal	No	LumB
TCGA-A2-A0CX	1	1	57.6	FALSE	FEMALE	WHITE	52	NOT HISPANIC OR LATINO	Infiltrating Ductal Carcinoma	Negative	Positive	Positive	No	Her2
TCGA-A2-A0CY	1	1	55.7667	FALSE	FEMALE	WHITE	63	NOT HISPANIC OR LATINO	Infiltrating Ductal Carcinoma	Positive	Positive	Negative	No	LumB
TCGA-A2-A0CZ	2	2	53.8667	FALSE	FEMALE	WHITE	46	NOT HISPANIC OR LATINO	Infiltrating Ductal Carcinoma	Positive	Positive	Negative	No	Normal
TCGA-A2-A0D0	2	2	68.2667	FALSE	FEMALE	BLACK OR AFRICAN AMERICAN	60	NOT HISPANIC OR LATINO	Infiltrating Ductal Carcinoma	Negative	Negative	Negative	Yes	Basal
TCGA-A2-A0D3	2	2	62.4333	FALSE	FEMALE	WHITE	42	NOT HISPANIC OR LATINO	Infiltrating Ductal Carcinoma	Positive	Positive	Negative	No	LumA
TCGA-A2-A0D4	2	2	25.5667	FALSE	FEMALE	BLACK OR AFRICAN AMERICAN	37	NOT HISPANIC OR LATINO	Infiltrating Ductal Carcinoma	Positive	Positive	Negative	No	LumB
TCGA-A2-A0EM	1	1	103.133	FALSE	FEMALE	WHITE	73	NOT HISPANIC OR LATINO	Infiltrating Ductal Carcinoma	Positive	Positive	NA	No	LumA
TCGA-A2-A0EN	2	2	136.267	FALSE	FEMALE	WHITE	70	NOT HISPANIC OR LATINO	Infiltrating Lobular Carcinoma	Positive	Positive	Equivocal	No	LumA
TCGA-A2-A0EO	2	1	81.4	FALSE	FEMALE	WHITE	54	NOT HISPANIC OR LATINO	Infiltrating Ductal Carcinoma	Positive	Positive	Negative	No	LumA
TCGA-A2-A0EP	1	1	120.1	FALSE	FEMALE	WHITE	56	NOT HISPANIC OR LATINO	Infiltrating Lobular Carcinoma	Negative	Positive	Negative	No	LumA
TCGA-A2-A0EQ	1	1	80.8667	FALSE	FEMALE	BLACK OR AFRICAN AMERICAN	64	NOT HISPANIC OR LATINO	Infiltrating Ductal Carcinoma	Negative	Negative	Positive	No	Her2
TCGA-A2-A0ER	1	1	75.4333	FALSE	FEMALE	WHITE	63	NOT HISPANIC OR LATINO	Infiltrating Ductal Carcinoma	Positive	Positive	Equivocal	No	LumA
TCGA-A2-A0ES	2	2	73	FALSE	FEMALE	WHITE	52	NOT HISPANIC OR LATINO	Infiltrating Lobular Carcinoma	Positive	Positive	Negative	No	LumA
TCGA-A2-A0ET	2	2	35.5333	FALSE	FEMALE	WHITE	58	NOT HISPANIC OR LATINO	Infiltrating Ductal Carcinoma	Positive	Positive	Equivocal	No	LumA
TCGA-A2-A0EU	1	1	34.7667	FALSE	FEMALE	WHITE	79	NOT HISPANIC OR LATINO	Infiltrating Ductal Carcinoma	Positive	Positive	Negative	No	LumA
TCGA-A2-A0EV	2	2	32.2667	FALSE	FEMALE	WHITE	80	NOT HISPANIC OR LATINO	Infiltrating Ductal Carcinoma	Positive	Positive	Negative	No	LumA
TCGA-A2-A0EW	2	2	62.8	TRUE	FEMALE	WHITE	53	NOT HISPANIC OR LATINO	Infiltrating Lobular Carcinoma	Positive	Positive	Negative	No	LumA
TCGA-A2-A0EX	2	1	25.0667	FALSE	FEMALE	WHITE	46	NOT HISPANIC OR LATINO	Infiltrating Lobular Carcinoma	Positive	Positive	Negative	No	LumA
TCGA-A2-A0EY	2	2	64.1667	FALSE	FEMALE	WHITE	62	NOT HISPANIC OR LATINO	Infiltrating Ductal Carcinoma	Negative	Positive	Positive	No	LumB
TCGA-A2-A0ST	2	2	100.567	FALSE	FEMALE	WHITE	62	NOT HISPANIC OR LATINO	Infiltrating Ductal Carcinoma	Negative	Negative	NA	NA	Basal
TCGA-A2-A0SU	2	2	55.4	FALSE	FEMALE	WHITE	66	NOT HISPANIC OR LATINO	Infiltrating Ductal Carcinoma	Positive	Positive	Negative	No	LumA
TCGA-A2-A0SV	1	1	27.5	TRUE	FEMALE	WHITE	63	NOT HISPANIC OR LATINO	Infiltrating Ductal Carcinoma	Positive	Positive	Equivocal	No	LumB
TCGA-A2-A0SW	2	2	45.5	TRUE	FEMALE	WHITE	82	NOT HISPANIC OR LATINO	Infiltrating Ductal Carcinoma	Negative	Positive	NA	No	LumB
TCGA-A2-A0SX	2	2	51.1333	FALSE	FEMALE	WHITE	48	NOT HISPANIC OR LATINO	Infiltrating Ductal Carcinoma	Negative	Negative	Negative	Yes	Basal
TCGA-A2-A0SY	2	2	44.9	FALSE	FEMALE	WHITE	62	NOT HISPANIC OR LATINO	Infiltrating Lobular Carcinoma	Positive	Positive	NA	No	LumA
TCGA-A2-A0T0	2	2	17.7667	FALSE	FEMALE	WHITE	59	NOT HISPANIC OR LATINO	Infiltrating Ductal Carcinoma	Negative	Negative	Negative	Yes	Basal
TCGA-A2-A0T1	1	1	17.3667	FALSE	FEMALE	AMERICAN INDIAN OR ALASKA NATIVE	55	NOT HISPANIC OR LATINO	Infiltrating Ductal Carcinoma	Negative	Negative	Positive	No	Her2
TCGA-A2-A0T2	2	2	8.5	TRUE	FEMALE	WHITE	66	NOT HISPANIC OR LATINO	Infiltrating Ductal Carcinoma	Negative	Negative	Negative	Yes	Basal
TCGA-A2-A0T3	1	1	50.5333	FALSE	FEMALE	WHITE	37	NOT HISPANIC OR LATINO	Infiltrating Ductal Carcinoma	Positive	Positive	Equivocal	No	LumB
TCGA-A2-A0T4	1	1	20.8	FALSE	FEMALE	WHITE	62	NOT HISPANIC OR LATINO	Infiltrating Lobular Carcinoma	Positive	Positive	Equivocal	No	LumA
TCGA-A2-A0T5	2	2	17.7	FALSE	FEMALE	WHITE	39	NOT HISPANIC OR LATINO	Infiltrating Ductal Carcinoma	Positive	Positive	Negative	No	LumA
TCGA-A2-A0T6	1	1	19.1667	FALSE	FEMALE	WHITE	50	NOT HISPANIC OR LATINO	Infiltrating Lobular Carcinoma	Positive	Positive	Negative	No	LumA
TCGA-A2-A0T7	1	1	21.0333	FALSE	FEMALE	WHITE	51	NOT HISPANIC OR LATINO	Infiltrating Ductal Carcinoma	Positive	Positive	Negative	No	LumA
TCGA-A2-A0YC	2	2	33	FALSE	FEMALE	WHITE	59	NOT HISPANIC OR LATINO	Infiltrating Ductal Carcinoma	Positive	Positive	NA	No	LumA
TCGA-A2-A0YD	2	2	25.6333	FALSE	FEMALE	WHITE	63	NOT HISPANIC OR LATINO	Infiltrating Lobular Carcinoma	Positive	Positive	NA	No	LumA
TCGA-A2-A0YE	2	2	18.4667	FALSE	FEMALE	WHITE	48	NOT HISPANIC OR LATINO	Infiltrating Ductal Carcinoma	Negative	Negative	Negative	Yes	Basal
TCGA-A2-A0YF	2	2	51.1667	FALSE	FEMALE	BLACK OR AFRICAN AMERICAN	67	NOT HISPANIC OR LATINO	Infiltrating Ductal Carcinoma	Negative	Positive	Negative	No	LumA
TCGA-A2-A0YG	1	1	22.2	FALSE	FEMALE	WHITE	63	NOT HISPANIC OR LATINO	Infiltrating Ductal Carcinoma	Positive	Positive	Positive	No	LumB
TCGA-A2-A0YH	2	2	21.9667	FALSE	FEMALE	WHITE	53	NOT HISPANIC OR LATINO	Infiltrating Ductal Carcinoma	Positive	Positive	Negative	No	LumB
TCGA-A2-A0YI	2	1	50.1667	FALSE	FEMALE	WHITE	62	NOT HISPANIC OR LATINO	Infiltrating Ductal Carcinoma	Positive	Positive	Negative	No	LumA
TCGA-A2-A0YJ	1	1	18.8667	FALSE	FEMALE	WHITE	39	NOT HISPANIC OR LATINO	Infiltrating Ductal Carcinoma	Negative	Positive	Negative	No	Basal
TCGA-A2-A0YK	2	2	19.6	FALSE	FEMALE	WHITE	61	NOT HISPANIC OR LATINO	Infiltrating Lobular Carcinoma	Negative	Positive	Negative	No	Normal
TCGA-A2-A0YL	2	2	49.1333	FALSE	FEMALE	WHITE	48	NOT HISPANIC OR LATINO	Infiltrating Lobular Carcinoma	Positive	Positive	Negative	No	LumA
TCGA-A2-A0YM	1	1	32.1667	FALSE	FEMALE	WHITE	67	NOT HISPANIC OR LATINO	Infiltrating Ductal Carcinoma	Negative	Negative	NA	NA	Basal
TCGA-A2-A1FV	2	2	23.8	FALSE	FEMALE	WHITE	74	NOT HISPANIC OR LATINO	Infiltrating Lobular Carcinoma	Positive	Positive	Negative	No	LumA
TCGA-A2-A1FW	1	1	17.6	FALSE	FEMALE	WHITE	62	NOT HISPANIC OR LATINO	Infiltrating Ductal Carcinoma	Negative	Positive	Negative	No	LumB
TCGA-A2-A1FX	1	1	61.5667	FALSE	FEMALE	WHITE	61	NOT HISPANIC OR LATINO	Infiltrating Ductal Carcinoma	Positive	Positive	NA	No	LumB
TCGA-A2-A1FZ	2	2	22.7667	FALSE	FEMALE	WHITE	63	NOT HISPANIC OR LATINO	Infiltrating Ductal Carcinoma	Positive	Positive	Negative	No	LumA
TCGA-A2-A1G0	1	1	20.5333	FALSE	FEMALE	WHITE	49	NOT HISPANIC OR LATINO	Other, specify	Positive	Positive	Equivocal	No	LumA
TCGA-A2-A1G1	1	1	19.4667	FALSE	FEMALE	WHITE	85	NOT HISPANIC OR LATINO	Infiltrating Ductal Carcinoma	Negative	Negative	Equivocal	NA	Basal
TCGA-A2-A1G4	2	2	19.8333	FALSE	FEMALE	WHITE	71	NOT HISPANIC OR LATINO	Infiltrating Ductal Carcinoma	Positive	Positive	Negative	No	LumB
TCGA-A2-A1G6	2	2	16.7	FALSE	FEMALE	WHITE	50	NOT HISPANIC OR LATINO	Infiltrating Ductal Carcinoma	Negative	Negative	Negative	Yes	Normal
TCGA-A2-A259	2	2	53.2	FALSE	FEMALE	BLACK OR AFRICAN AMERICAN	70	NOT HISPANIC OR LATINO	Infiltrating Ductal Carcinoma	Positive	Positive	Negative	No	LumA
TCGA-A2-A25A	1	1	109.2	FALSE	FEMALE	WHITE	44	NOT HISPANIC OR LATINO	Infiltrating Lobular Carcinoma	Positive	Positive	Equivocal	No	Normal
TCGA-A2-A25B	1	1	43.0333	FALSE	FEMALE	BLACK OR AFRICAN AMERICAN	39	NOT HISPANIC OR LATINO	Infiltrating Ductal Carcinoma	Positive	Positive	Equivocal	No	LumB
TCGA-A2-A25C	2	2	17.4333	FALSE	FEMALE	WHITE	50	NOT HISPANIC OR LATINO	Infiltrating Ductal Carcinoma	Positive	Positive	Negative	No	LumB
TCGA-A2-A25E	1	1	106.8	FALSE	FEMALE	BLACK OR AFRICAN AMERICAN	34	NOT HISPANIC OR LATINO	Infiltrating Ductal Carcinoma	Positive	Positive	Equivocal	No	LumB
TCGA-A2-A25F	1	1	10.7333	FALSE	FEMALE	WHITE	66	NOT HISPANIC OR LATINO	Infiltrating Ductal Carcinoma	Positive	Negative	Negative	No	Basal
TCGA-A2-A3KC	2	1	36.7333	FALSE	FEMALE	BLACK OR AFRICAN AMERICAN	55	NOT HISPANIC OR LATINO	Infiltrating Lobular Carcinoma	Positive	Positive	Equivocal	No	LumA
TCGA-A2-A3KD	1	1	40.2	FALSE	FEMALE	WHITE	47	NOT HISPANIC OR LATINO	Mucinous Carcinoma	Positive	Positive	Negative	No	LumA
TCGA-A2-A3XS	1	1	34.4	TRUE	FEMALE	BLACK OR AFRICAN AMERICAN	62	NOT HISPANIC OR LATINO	Infiltrating Ductal Carcinoma	Negative	Negative	NA	NA	Basal
TCGA-A2-A3XT	1	1	92.3333	FALSE	FEMALE	BLACK OR AFRICAN AMERICAN	45	NOT HISPANIC OR LATINO	Infiltrating Ductal Carcinoma	Negative	Negative	Negative	Yes	Basal
TCGA-A2-A3XU	2	2	30.4	TRUE	FEMALE	BLACK OR AFRICAN AMERICAN	35	NOT HISPANIC OR LATINO	Infiltrating Ductal Carcinoma	Negative	Negative	NA	NA	Basal
TCGA-A2-A3XV	1	1	33.2	FALSE	FEMALE	BLACK OR AFRICAN AMERICAN	46	NOT HISPANIC OR LATINO	Infiltrating Ductal Carcinoma	Negative	Positive	Equivocal	No	Her2
TCGA-A2-A3XW	1	1	57.0667	FALSE	FEMALE	BLACK OR AFRICAN AMERICAN	42	NOT HISPANIC OR LATINO	Infiltrating Ductal Carcinoma	Negative	Positive	Negative	No	Normal
TCGA-A2-A3XX	2	1	47.9667	TRUE	FEMALE	BLACK OR AFRICAN AMERICAN	49	NOT HISPANIC OR LATINO	Infiltrating Ductal Carcinoma	Negative	Negative	Negative	Yes	Basal
TCGA-A2-A3XY	2	2	36.4333	TRUE	FEMALE	BLACK OR AFRICAN AMERICAN	49	NOT HISPANIC OR LATINO	Infiltrating Ductal Carcinoma	Negative	Negative	Negative	Yes	Basal
TCGA-A2-A3XZ	1	1	51.0667	FALSE	FEMALE	BLACK OR AFRICAN AMERICAN	46	NOT HISPANIC OR LATINO	Infiltrating Ductal Carcinoma	Negative	Negative	Positive	No	Her2
TCGA-A2-A3Y0	1	1	51.5333	FALSE	FEMALE	BLACK OR AFRICAN AMERICAN	57	NOT HISPANIC OR LATINO	Infiltrating Ductal Carcinoma	Negative	Positive	Negative	No	Basal
TCGA-A2-A4RW	2	2	7.4	FALSE	FEMALE	WHITE	49	NOT HISPANIC OR LATINO	Infiltrating Lobular Carcinoma	Positive	Positive	Negative	No	LumA
TCGA-A2-A4RX	1	1	24.7333	FALSE	FEMALE	BLACK OR AFRICAN AMERICAN	67	NOT HISPANIC OR LATINO	Metaplastic Carcinoma	Positive	Positive	Negative	No	Basal
TCGA-A2-A4RY	2	1	21.6	FALSE	FEMALE	WHITE	46	NOT HISPANIC OR LATINO	Infiltrating Lobular Carcinoma	Positive	Positive	Negative	No	Normal
TCGA-A2-A4S0	2	1	23.5333	FALSE	FEMALE	WHITE	77	NOT HISPANIC OR LATINO	Mucinous Carcinoma	Positive	Positive	Negative	No	LumA
TCGA-A2-A4S1	1	1	27.3333	FALSE	FEMALE	WHITE	66	NOT HISPANIC OR LATINO	Metaplastic Carcinoma	Negative	Positive	Negative	No	Basal
TCGA-A2-A4S2	2	2	21.4333	FALSE	FEMALE	WHITE	62	NOT HISPANIC OR LATINO	Infiltrating Lobular Carcinoma	Positive	Positive	Negative	No	LumA
TCGA-A2-A4S3	2	2	22.2	FALSE	FEMALE	BLACK OR AFRICAN AMERICAN	59	NOT HISPANIC OR LATINO	Infiltrating Ductal Carcinoma	Positive	Positive	Negative	No	LumB
TCGA-A7-A0CD	1	1	38.8333	FALSE	FEMALE	WHITE	66	NOT HISPANIC OR LATINO	Infiltrating Ductal Carcinoma	Positive	Positive	Equivocal	No	LumA
TCGA-A7-A0CE	1	1	35.8	FALSE	FEMALE	WHITE	57	NOT HISPANIC OR LATINO	Infiltrating Ductal Carcinoma	Negative	Negative	Equivocal	NA	Basal
TCGA-A7-A0CG	1	1	34.7667	FALSE	FEMALE	WHITE	78	NOT HISPANIC OR LATINO	Mixed Histology (please specify)	Negative	Positive	Negative	No	LumA
TCGA-A7-A0CH	2	2	35.9667	FALSE	FEMALE	WHITE	79	NOT HISPANIC OR LATINO	Infiltrating Ductal Carcinoma	NA	NA	NA	NA	LumA
TCGA-A7-A0CJ	1	1	31.0333	FALSE	FEMALE	WHITE	57	NOT HISPANIC OR LATINO	Infiltrating Ductal Carcinoma	Positive	Positive	Negative	No	LumB
TCGA-A7-A0D9	1	1	37.9667	FALSE	FEMALE	WHITE	37	NOT HISPANIC OR LATINO	Infiltrating Ductal Carcinoma	Negative	Positive	Negative	No	LumA
TCGA-A7-A0DA	1	1	36.1667	FALSE	FEMALE	WHITE	62	NOT HISPANIC OR LATINO	Infiltrating Ductal Carcinoma	Negative	Negative	Negative	Yes	Basal
TCGA-A7-A0DB	1	1	33.5667	FALSE	FEMALE	WHITE	56	NOT HISPANIC OR LATINO	Infiltrating Ductal Carcinoma	Positive	Positive	Negative	No	LumA
TCGA-A7-A0DC	1	1	30.2	FALSE	FEMALE	WHITE	63	NOT HISPANIC OR LATINO	Infiltrating Ductal Carcinoma	Negative	Positive	Negative	No	LumA
TCGA-A7-A13D	2	2	32.1667	FALSE	FEMALE	BLACK OR AFRICAN AMERICAN	46	NOT HISPANIC OR LATINO	Infiltrating Ductal Carcinoma	Positive	Negative	Equivocal	No	Basal
TCGA-A7-A13E	1	1	20.4667	TRUE	FEMALE	WHITE	62	NOT HISPANIC OR LATINO	Infiltrating Ductal Carcinoma	Negative	Positive	Equivocal	No	Basal
TCGA-A7-A13F	1	1	25.5	FALSE	FEMALE	WHITE	44	NOT HISPANIC OR LATINO	Infiltrating Ductal Carcinoma	Positive	Positive	Equivocal	No	LumB
TCGA-A7-A13G	1	1	23.9333	FALSE	FEMALE	WHITE	79	NOT HISPANIC OR LATINO	Infiltrating Ductal Carcinoma	Positive	Positive	Negative	No	LumA
TCGA-A7-A13H	1	1	29.9667	FALSE	FEMALE	WHITE	61	NOT HISPANIC OR LATINO	Infiltrating Lobular Carcinoma	Positive	Positive	Equivocal	No	LumA
TCGA-A7-A26E	2	2	31.8	FALSE	FEMALE	WHITE	71	NOT HISPANIC OR LATINO	Infiltrating Lobular Carcinoma	Positive	Positive	Negative	No	LumA
TCGA-A7-A26F	1	1	24.6	FALSE	FEMALE	WHITE	55	NOT HISPANIC OR LATINO	Other, specify	Negative	Negative	Equivocal	NA	Basal
TCGA-A7-A26G	2	2	24.0667	FALSE	FEMALE	BLACK OR AFRICAN AMERICAN	50	NOT HISPANIC OR LATINO	Other, specify	Negative	Negative	Negative	Yes	Basal
TCGA-A7-A26H	1	1	24.1333	FALSE	FEMALE	WHITE	72	NOT HISPANIC OR LATINO	Infiltrating Ductal Carcinoma	Negative	Positive	Equivocal	No	LumA
TCGA-A7-A26I	1	1	22.0333	FALSE	FEMALE	WHITE	65	NOT HISPANIC OR LATINO	Infiltrating Ductal Carcinoma	Negative	Negative	Equivocal	NA	Basal
TCGA-A7-A26J	1	1	20.9	FALSE	FEMALE	WHITE	49	NOT HISPANIC OR LATINO	Infiltrating Ductal Carcinoma	Positive	Positive	Negative	No	LumA
TCGA-A7-A2KD	1	1	22.6333	FALSE	FEMALE	BLACK OR AFRICAN AMERICAN	53	NOT HISPANIC OR LATINO	Infiltrating Ductal Carcinoma	Positive	Positive	Positive	No	LumB
TCGA-A7-A3IY	1	1	11.5	FALSE	FEMALE	WHITE	71	NOT HISPANIC OR LATINO	Mucinous Carcinoma	Positive	Positive	Negative	No	LumA
TCGA-A7-A3IZ	1	1	10.7333	FALSE	FEMALE	WHITE	62	NOT HISPANIC OR LATINO	Infiltrating Lobular Carcinoma	Negative	Positive	Equivocal	No	LumA
TCGA-A7-A3J0	1	1	10.4333	FALSE	FEMALE	WHITE	62	NOT HISPANIC OR LATINO	Mucinous Carcinoma	Positive	Positive	Negative	No	LumA
TCGA-A7-A3J1	1	1	11.4333	FALSE	FEMALE	WHITE	63	NOT HISPANIC OR LATINO	Infiltrating Lobular Carcinoma	Positive	Positive	Negative	No	LumA
TCGA-A7-A3RF	1	1	13.6	FALSE	FEMALE	WHITE	79	NOT HISPANIC OR LATINO	Mucinous Carcinoma	Positive	Positive	Negative	No	LumA
TCGA-A7-A425	1	1	14.9	FALSE	FEMALE	WHITE	70	NOT HISPANIC OR LATINO	Infiltrating Lobular Carcinoma	Positive	Positive	Indeterminate	No	LumA
TCGA-A7-A426	1	1	12.1333	FALSE	FEMALE	WHITE	50	NOT HISPANIC OR LATINO	Infiltrating Lobular Carcinoma	Positive	Positive	Negative	No	LumA
TCGA-A7-A4SA	1	1	15.1333	FALSE	FEMALE	WHITE	40	NOT HISPANIC OR LATINO	Infiltrating Lobular Carcinoma	Negative	Positive	Negative	No	LumA
TCGA-A7-A4SB	1	1	13.9333	FALSE	FEMALE	WHITE	56	NOT HISPANIC OR LATINO	Infiltrating Lobular Carcinoma	Positive	Positive	Negative	No	LumA
TCGA-A7-A4SC	1	1	14.8667	FALSE	FEMALE	WHITE	62	NOT HISPANIC OR LATINO	Infiltrating Lobular Carcinoma	Negative	Positive	Equivocal	No	LumA
TCGA-A7-A4SD	1	1	14.7	FALSE	FEMALE	BLACK OR AFRICAN AMERICAN	52	NOT HISPANIC OR LATINO	Infiltrating Ductal Carcinoma	Negative	Negative	Equivocal	NA	Basal
TCGA-A7-A4SE	1	1	21.4667	FALSE	FEMALE	BLACK OR AFRICAN AMERICAN	54	NOT HISPANIC OR LATINO	Infiltrating Ductal Carcinoma	Negative	Negative	Negative	Yes	Basal
TCGA-A7-A4SF	1	1	18.1667	FALSE	FEMALE	BLACK OR AFRICAN AMERICAN	54	NOT HISPANIC OR LATINO	Infiltrating Ductal Carcinoma	Negative	Positive	Positive	No	Her2
TCGA-A7-A56D	1	1	14.9333	FALSE	FEMALE	BLACK OR AFRICAN AMERICAN	84	NOT HISPANIC OR LATINO	Infiltrating Ductal Carcinoma	Positive	Positive	Negative	No	LumA
TCGA-A7-A5ZV	1	1	12.2667	FALSE	FEMALE	BLACK OR AFRICAN AMERICAN	62	NOT HISPANIC OR LATINO	Infiltrating Carcinoma NOS	Negative	Negative	Equivocal	NA	Basal
TCGA-A7-A5ZW	1	1	10.8667	FALSE	FEMALE	BLACK OR AFRICAN AMERICAN	47	NOT HISPANIC OR LATINO	Infiltrating Ductal Carcinoma	Positive	Positive	Negative	No	LumA
TCGA-A7-A5ZX	1	1	11.2	FALSE	FEMALE	WHITE	48	NOT HISPANIC OR LATINO	Infiltrating Lobular Carcinoma	Positive	Positive	Negative	No	LumA
TCGA-A7-A6VV	2	2	10.4333	FALSE	FEMALE	BLACK OR AFRICAN AMERICAN	51	NOT HISPANIC OR LATINO	Infiltrating Ductal Carcinoma	Negative	Negative	Negative	Yes	Basal
TCGA-A7-A6VW	1	1	9.5	FALSE	FEMALE	BLACK OR AFRICAN AMERICAN	48	NOT HISPANIC OR LATINO	Infiltrating Ductal Carcinoma	Negative	Negative	Negative	Yes	Basal
TCGA-A7-A6VX	1	1	10.5667	FALSE	FEMALE	BLACK OR AFRICAN AMERICAN	68	NOT HISPANIC OR LATINO	Infiltrating Ductal Carcinoma	Positive	Positive	Negative	No	LumB
TCGA-A7-A6VY	1	1	8.86667	FALSE	FEMALE	BLACK OR AFRICAN AMERICAN	48	NOT HISPANIC OR LATINO	Infiltrating Ductal Carcinoma	Negative	Negative	Negative	Yes	Basal
TCGA-A8-A06O	1	1	13.2	FALSE	FEMALE	NA	60	NA	Infiltrating Ductal Carcinoma	Positive	Positive	Negative	No	LumB
TCGA-A8-A06P	1	1	13.2	FALSE	FEMALE	NA	63	NA	Infiltrating Ductal Carcinoma	Positive	Positive	Negative	No	LumA
TCGA-A8-A06Q	1	1	1.03333	FALSE	FEMALE	NA	63	NA	Infiltrating Ductal Carcinoma	Positive	Positive	Negative	No	LumB
TCGA-A8-A06R	1	1	18.2333	FALSE	FEMALE	NA	69	NA	Infiltrating Ductal Carcinoma	Negative	Positive	Positive	No	LumB
TCGA-A8-A06T	1	1	53.8	FALSE	FEMALE	NA	75	NA	Infiltrating Ductal Carcinoma	Positive	Positive	Positive	No	LumA
TCGA-A8-A06U	1	1	29.4333	TRUE	FEMALE	NA	80	NA	Infiltrating Ductal Carcinoma	Positive	Positive	Positive	No	LumA
TCGA-A8-A06X	1	1	31.4333	TRUE	FEMALE	NA	77	NA	Infiltrating Ductal Carcinoma	Negative	Positive	Positive	No	LumB
TCGA-A8-A06Y	1	1	26.3667	FALSE	FEMALE	NA	66	NA	Infiltrating Ductal Carcinoma	Positive	Positive	Negative	No	LumA
TCGA-A8-A06Z	1	1	1.03333	FALSE	FEMALE	NA	84	NA	Infiltrating Ductal Carcinoma	Positive	Positive	Negative	No	LumB
TCGA-A8-A075	1	1	17.2667	FALSE	FEMALE	NA	42	NA	Infiltrating Ductal Carcinoma	Positive	Positive	Positive	No	LumB
TCGA-A8-A076	1	1	54.7333	FALSE	FEMALE	NA	66	NA	Infiltrating Ductal Carcinoma	Positive	Positive	Positive	No	LumB
TCGA-A8-A079	1	1	9.13333	FALSE	FEMALE	NA	69	NA	Infiltrating Ductal Carcinoma	Positive	Positive	Negative	No	LumB
TCGA-A8-A07B	1	1	43.6	FALSE	FEMALE	NA	69	NA	Infiltrating Ductal Carcinoma	Positive	Positive	Positive	No	LumA
TCGA-A8-A07C	1	1	34.4667	FALSE	FEMALE	NA	57	NA	Infiltrating Ductal Carcinoma	Negative	Negative	Negative	Yes	Basal
TCGA-A8-A07E	1	1	20.2667	FALSE	FEMALE	NA	81	NA	Infiltrating Ductal Carcinoma	Positive	Positive	Negative	No	LumA
TCGA-A8-A07F	1	1	19.2333	FALSE	FEMALE	NA	65	NA	Infiltrating Ductal Carcinoma	Positive	Positive	Negative	No	LumA
TCGA-A8-A07G	2	2	19.2333	FALSE	FEMALE	NA	65	NA	Infiltrating Ductal Carcinoma	Positive	Positive	Negative	No	LumA
TCGA-A8-A07I	1	1	14.2	FALSE	FEMALE	NA	69	NA	Infiltrating Ductal Carcinoma	Negative	Positive	Positive	No	Her2
TCGA-A8-A07J	1	1	12.1667	FALSE	FEMALE	NA	35	NA	Infiltrating Ductal Carcinoma	Positive	Positive	Negative	No	LumA
TCGA-A8-A07L	1	1	32.5	FALSE	FEMALE	NA	58	NA	Infiltrating Ductal Carcinoma	Positive	Positive	Negative	No	LumB
TCGA-A8-A07O	1	1	10.1333	FALSE	FEMALE	NA	51	NA	Infiltrating Ductal Carcinoma	Negative	Negative	Negative	Yes	Basal
TCGA-A8-A07P	1	1	11.1333	FALSE	FEMALE	NA	68	NA	Infiltrating Ductal Carcinoma	Positive	Positive	Positive	No	LumA
TCGA-A8-A07R	2	1	9.1	FALSE	FEMALE	NA	80	NA	Infiltrating Ductal Carcinoma	Negative	Negative	Positive	No	Basal
TCGA-A8-A07S	1	1	8.1	FALSE	FEMALE	NA	73	NA	Mixed Histology (please specify)	Negative	Positive	Negative	No	LumB
TCGA-A8-A07U	1	1	25.3333	FALSE	FEMALE	NA	66	NA	Infiltrating Ductal Carcinoma	Positive	Negative	Negative	No	Basal
TCGA-A8-A07W	1	1	10.1333	FALSE	FEMALE	NA	76	NA	Infiltrating Ductal Carcinoma	Positive	Positive	Negative	No	LumB
TCGA-A8-A07Z	1	1	45.7	FALSE	FEMALE	NA	85	NA	Infiltrating Ductal Carcinoma	Positive	Positive	Negative	No	LumA
TCGA-A8-A082	1	1	18.3	FALSE	FEMALE	NA	58	NA	Infiltrating Ductal Carcinoma	Positive	Positive	Negative	No	LumB
TCGA-A8-A085	1	1	37.4667	FALSE	MALE	NA	44	NA	Infiltrating Ductal Carcinoma	Positive	Positive	Negative	No	LumB
TCGA-A8-A086	2	1	13.2	FALSE	FEMALE	NA	59	NA	Infiltrating Ductal Carcinoma	Positive	Positive	Negative	No	LumA
TCGA-A8-A08A	1	1	1	FALSE	FEMALE	NA	89	NA	Infiltrating Ductal Carcinoma	Positive	Positive	Negative	No	LumA
TCGA-A8-A08B	1	1	38.5333	FALSE	FEMALE	NA	52	NA	Infiltrating Ductal Carcinoma	Negative	Positive	Positive	No	Her2
TCGA-A8-A08C	1	1	29.3667	FALSE	FEMALE	NA	65	NA	Infiltrating Ductal Carcinoma	Positive	Positive	Positive	No	LumA
TCGA-A8-A08G	1	1	20.2333	FALSE	FEMALE	NA	41	NA	Infiltrating Ductal Carcinoma	Positive	Positive	Positive	No	LumB
TCGA-A8-A08I	1	1	12.1667	FALSE	FEMALE	NA	53	NA	Infiltrating Ductal Carcinoma	Positive	Positive	Negative	No	LumB
TCGA-A8-A08J	1	1	37.5667	TRUE	FEMALE	NA	52	NA	Infiltrating Ductal Carcinoma	Negative	Positive	Negative	No	Her2
TCGA-A8-A08L	1	1	1	TRUE	FEMALE	NA	89	NA	Infiltrating Ductal Carcinoma	Negative	Positive	Negative	No	Her2
TCGA-A8-A08O	1	1	31.4333	FALSE	FEMALE	NA	45	NA	Infiltrating Ductal Carcinoma	Positive	Positive	Negative	No	LumA
TCGA-A8-A08P	2	2	31.4333	FALSE	FEMALE	NA	70	NA	Infiltrating Ductal Carcinoma	Positive	Positive	Positive	No	LumB
TCGA-A8-A08R	1	1	1	FALSE	FEMALE	NA	52	NA	Infiltrating Ductal Carcinoma	Negative	Negative	Negative	Yes	Basal
TCGA-A8-A08T	1	1	113.633	TRUE	FEMALE	NA	64	NA	Infiltrating Ductal Carcinoma	Positive	Positive	Positive	No	LumA
TCGA-A8-A08X	1	1	43.6	FALSE	FEMALE	NA	43	NA	Infiltrating Ductal Carcinoma	Negative	Negative	Positive	No	Her2
TCGA-A8-A08Z	1	1	40.5667	FALSE	FEMALE	NA	76	NA	Infiltrating Ductal Carcinoma	Positive	Positive	Negative	No	LumA
TCGA-A8-A091	1	1	33.4667	FALSE	FEMALE	NA	61	NA	Infiltrating Ductal Carcinoma	Negative	Positive	Negative	No	LumA
TCGA-A8-A092	1	1	31.4	FALSE	FEMALE	NA	48	NA	Infiltrating Ductal Carcinoma	Positive	Positive	Negative	No	LumB
TCGA-A8-A093	1	1	18.2	FALSE	FEMALE	NA	61	NA	Infiltrating Ductal Carcinoma	Positive	Positive	Negative	No	LumA
TCGA-A8-A095	1	1	42.5667	FALSE	FEMALE	NA	45	NA	Infiltrating Ductal Carcinoma	Positive	Positive	Negative	No	LumB
TCGA-A8-A097	1	1	12.1667	FALSE	FEMALE	NA	65	NA	Infiltrating Ductal Carcinoma	Positive	Positive	Positive	No	LumA
TCGA-A8-A099	1	1	10.1333	FALSE	FEMALE	NA	76	NA	Infiltrating Ductal Carcinoma	Positive	Positive	Positive	No	LumA
TCGA-A8-A09A	2	2	10.1333	FALSE	FEMALE	NA	40	NA	Infiltrating Ductal Carcinoma	Positive	Positive	Negative	No	LumA
TCGA-A8-A09B	1	1	12.1667	FALSE	FEMALE	NA	58	NA	Infiltrating Ductal Carcinoma	Positive	Positive	Negative	No	LumA
TCGA-A8-A09C	1	1	1.03333	FALSE	FEMALE	NA	69	NA	Infiltrating Ductal Carcinoma	Positive	Positive	Negative	No	LumB
TCGA-A8-A09D	1	1	50.7333	FALSE	FEMALE	NA	47	NA	Infiltrating Ductal Carcinoma	Positive	Positive	Negative	No	LumA
TCGA-A8-A09I	1	1	45.7	FALSE	FEMALE	NA	84	NA	Infiltrating Ductal Carcinoma	Positive	Positive	Positive	No	LumB
TCGA-A8-A09M	1	1	33.5333	FALSE	FEMALE	NA	75	NA	Infiltrating Ductal Carcinoma	Positive	Positive	Negative	No	LumB
TCGA-A8-A09N	1	1	1.03333	FALSE	FEMALE	NA	57	NA	Infiltrating Ductal Carcinoma	Positive	Positive	Positive	No	LumB
TCGA-A8-A09Q	1	1	25.3667	FALSE	FEMALE	NA	83	NA	Infiltrating Ductal Carcinoma	Positive	Positive	Negative	No	LumB
TCGA-A8-A09R	1	1	9.1	FALSE	FEMALE	NA	82	NA	Infiltrating Ductal Carcinoma	Positive	Positive	Negative	No	LumB
TCGA-A8-A09T	1	1	19.3	FALSE	FEMALE	NA	68	NA	Infiltrating Lobular Carcinoma	Positive	Positive	Negative	No	LumA
TCGA-A8-A09V	1	1	15.2333	FALSE	FEMALE	NA	51	NA	Infiltrating Lobular Carcinoma	Positive	Positive	Negative	No	LumA
TCGA-A8-A09W	1	1	1	FALSE	FEMALE	NA	70	NA	Infiltrating Lobular Carcinoma	Positive	Positive	Negative	No	LumB
TCGA-A8-A09X	2	2	14.2	TRUE	FEMALE	NA	62	NA	Infiltrating Lobular Carcinoma	Negative	Negative	Negative	Yes	Her2
TCGA-A8-A0A1	1	1	12.1667	FALSE	FEMALE	NA	84	NA	Infiltrating Lobular Carcinoma	Positive	Positive	Negative	No	LumA
TCGA-A8-A0A2	1	1	19.3	FALSE	FEMALE	NA	66	NA	Infiltrating Lobular Carcinoma	Positive	Positive	Negative	No	LumA
TCGA-A8-A0A4	1	1	13.2	FALSE	FEMALE	NA	73	NA	Infiltrating Lobular Carcinoma	Positive	Positive	Negative	No	LumA
TCGA-A8-A0A7	1	1	1	FALSE	FEMALE	NA	57	NA	Infiltrating Lobular Carcinoma	Negative	Negative	Positive	No	Her2
TCGA-A8-A0A9	1	1	27.4	FALSE	FEMALE	NA	80	NA	Infiltrating Ductal Carcinoma	Positive	Positive	Negative	No	LumA
TCGA-A8-A0AB	1	1	17.2667	FALSE	FEMALE	NA	54	NA	Infiltrating Lobular Carcinoma	Positive	Positive	Positive	No	LumA
TCGA-A8-A0AD	1	1	38.5667	FALSE	FEMALE	NA	83	NA	Mixed Histology (please specify)	Positive	Positive	Negative	No	LumA
TCGA-AC-A23C	1	1	19.5	FALSE	FEMALE	WHITE	62	NA	Infiltrating Ductal Carcinoma	Positive	Positive	Positive	No	LumA
TCGA-AC-A23E	1	1	23.2667	FALSE	FEMALE	WHITE	50	NA	Infiltrating Ductal Carcinoma	Positive	Positive	NA	No	LumA
TCGA-AC-A23G	1	1	74.9333	FALSE	FEMALE	WHITE	76	NA	Infiltrating Lobular Carcinoma	Positive	Positive	Positive	No	LumA
TCGA-AC-A2B8	1	1	22.5667	FALSE	FEMALE	WHITE	84	NOT HISPANIC OR LATINO	Infiltrating Lobular Carcinoma	Positive	Positive	Negative	No	LumA
TCGA-AC-A2BK	1	1	74.0667	FALSE	FEMALE	BLACK OR AFRICAN AMERICAN	78	NA	Infiltrating Ductal Carcinoma	Negative	Negative	Negative	Yes	Basal
TCGA-AC-A2BM	1	1	100.733	FALSE	FEMALE	BLACK OR AFRICAN AMERICAN	41	NA	Infiltrating Ductal Carcinoma	Positive	Positive	NA	No	LumB
TCGA-AC-A2FB	1	1	41.1333	FALSE	FEMALE	WHITE	65	NOT HISPANIC OR LATINO	Infiltrating Lobular Carcinoma	Positive	Positive	Positive	No	LumA
TCGA-AC-A2FE	1	1	87.8667	TRUE	FEMALE	WHITE	62	NOT HISPANIC OR LATINO	Infiltrating Lobular Carcinoma	Positive	Positive	NA	No	LumA
TCGA-AC-A2FF	2	2	91.9667	FALSE	FEMALE	ASIAN	40	NOT HISPANIC OR LATINO	Infiltrating Lobular Carcinoma	Positive	Positive	NA	No	LumA
TCGA-AC-A2FG	2	1	61.7667	FALSE	FEMALE	WHITE	79	NA	Infiltrating Lobular Carcinoma	Negative	Positive	NA	No	LumA
TCGA-AC-A2FK	1	1	88.3333	FALSE	FEMALE	WHITE	45	HISPANIC OR LATINO	Infiltrating Lobular Carcinoma	Positive	Positive	NA	No	Normal
TCGA-AC-A2FM	1	1	26.4	TRUE	FEMALE	WHITE	87	NOT HISPANIC OR LATINO	Infiltrating Lobular Carcinoma	NA	NA	NA	NA	LumA
TCGA-AC-A2FO	1	1	75.1667	FALSE	FEMALE	WHITE	65	NOT HISPANIC OR LATINO	Infiltrating Lobular Carcinoma	Negative	Positive	Negative	No	LumA
TCGA-AC-A2QH	2	2	33.5	FALSE	FEMALE	WHITE	58	NOT HISPANIC OR LATINO	Metaplastic Carcinoma	Negative	Negative	Negative	Yes	Basal
TCGA-AC-A2QI	1	1	19.6	FALSE	FEMALE	WHITE	76	NOT HISPANIC OR LATINO	Infiltrating Lobular Carcinoma	Negative	Positive	Negative	No	LumA
TCGA-AC-A2QJ	2	1	14.8667	TRUE	FEMALE	WHITE	48	HISPANIC OR LATINO	Metaplastic Carcinoma	Negative	Negative	Negative	Yes	Basal
TCGA-AC-A3BB	1	1	32.9	FALSE	FEMALE	BLACK OR AFRICAN AMERICAN	46	NOT HISPANIC OR LATINO	Infiltrating Lobular Carcinoma	Positive	Positive	Negative	No	LumA
TCGA-AC-A3EH	1	1	6.56667	TRUE	FEMALE	WHITE	79	NOT HISPANIC OR LATINO	Infiltrating Lobular Carcinoma	Negative	Positive	Negative	No	LumA
TCGA-AC-A3HN	1	1	16.5333	FALSE	FEMALE	WHITE	87	NOT HISPANIC OR LATINO	Infiltrating Lobular Carcinoma	Positive	Positive	Negative	No	LumA
TCGA-AC-A3OD	1	1	15.0333	FALSE	FEMALE	WHITE	68	NOT HISPANIC OR LATINO	Infiltrating Lobular Carcinoma	Positive	Positive	Negative	No	LumA
TCGA-AC-A3QP	1	1	22.5	FALSE	FEMALE	WHITE	79	NOT HISPANIC OR LATINO	Infiltrating Lobular Carcinoma	Positive	Positive	Equivocal	No	LumA
TCGA-AC-A3QQ	1	1	24.4667	FALSE	FEMALE	WHITE	54	NOT HISPANIC OR LATINO	Infiltrating Lobular Carcinoma	Positive	Positive	Positive	No	LumA
TCGA-AC-A3TM	2	2	25.4	FALSE	FEMALE	WHITE	50	NOT HISPANIC OR LATINO	Infiltrating Lobular Carcinoma	Positive	Positive	Equivocal	No	LumA
TCGA-AC-A3TN	1	1	15.2	FALSE	FEMALE	WHITE	75	NOT HISPANIC OR LATINO	Infiltrating Lobular Carcinoma	Positive	Positive	Positive	No	LumA
TCGA-AC-A3W5	1	1	16.8	FALSE	FEMALE	BLACK OR AFRICAN AMERICAN	65	NOT HISPANIC OR LATINO	Infiltrating Lobular Carcinoma	Positive	Positive	NA	No	Her2
TCGA-AC-A3W7	1	1	15.7	FALSE	FEMALE	WHITE	66	NOT HISPANIC OR LATINO	Infiltrating Lobular Carcinoma	Negative	Positive	Negative	No	LumA
TCGA-AC-A3YI	1	1	23.5667	FALSE	FEMALE	WHITE	74	NOT HISPANIC OR LATINO	Infiltrating Lobular Carcinoma	Positive	Positive	Positive	No	Normal
TCGA-AC-A3YJ	1	1	25.1333	FALSE	FEMALE	WHITE	66	NOT HISPANIC OR LATINO	Other, specify	Positive	Positive	NA	No	LumA
TCGA-AC-A4ZE	1	1	29.6667	FALSE	FEMALE	WHITE	63	NOT HISPANIC OR LATINO	Infiltrating Lobular Carcinoma	Positive	Positive	Positive	No	LumA
TCGA-AC-A5EH	1	1	17.0333	FALSE	FEMALE	BLACK OR AFRICAN AMERICAN	76	NOT HISPANIC OR LATINO	Infiltrating Ductal Carcinoma	Negative	Positive	Negative	No	Her2
TCGA-AC-A5EI	2	2	14.7333	FALSE	FEMALE	WHITE	88	NOT HISPANIC OR LATINO	Other, specify	Positive	Positive	Negative	No	NA
TCGA-AC-A5XS	1	1	19.6	FALSE	FEMALE	WHITE	74	NOT HISPANIC OR LATINO	Infiltrating Lobular Carcinoma	Positive	Positive	Negative	No	LumA
TCGA-AC-A5XU	1	1	15.1667	FALSE	FEMALE	BLACK OR AFRICAN AMERICAN	74	NOT HISPANIC OR LATINO	Infiltrating Ductal Carcinoma	Positive	Positive	Negative	No	LumA
TCGA-AC-A62V	1	1	11.6	TRUE	MALE	BLACK OR AFRICAN AMERICAN	58	NOT HISPANIC OR LATINO	Infiltrating Ductal Carcinoma	Positive	Positive	NA	No	LumB
TCGA-AC-A62X	1	1	13.9	FALSE	FEMALE	BLACK OR AFRICAN AMERICAN	72	NOT HISPANIC OR LATINO	Infiltrating Ductal Carcinoma	Negative	Positive	NA	No	Basal
TCGA-AC-A62Y	1	1	17.6667	FALSE	FEMALE	WHITE	79	NOT HISPANIC OR LATINO	Infiltrating Lobular Carcinoma	Positive	Positive	Negative	No	LumA
TCGA-AC-A6IV	1	1	18.9333	FALSE	FEMALE	WHITE	47	NOT HISPANIC OR LATINO	Infiltrating Lobular Carcinoma	Positive	Positive	Equivocal	No	LumA
TCGA-AC-A6IW	1	1	13.7667	FALSE	FEMALE	BLACK OR AFRICAN AMERICAN	73	NOT HISPANIC OR LATINO	Infiltrating Ductal Carcinoma	Negative	Negative	Negative	Yes	Basal
TCGA-AC-A6IX	1	1	12.4333	FALSE	FEMALE	WHITE	49	NOT HISPANIC OR LATINO	Infiltrating Lobular Carcinoma	Positive	Positive	NA	No	LumA
TCGA-AC-A6NO	1	1	1.7	FALSE	FEMALE	BLACK OR AFRICAN AMERICAN	43	NOT HISPANIC OR LATINO	Infiltrating Ductal Carcinoma	Positive	Positive	Negative	No	LumA
TCGA-AC-A7VB	1	1	8.33333	FALSE	FEMALE	BLACK OR AFRICAN AMERICAN	51	NOT HISPANIC OR LATINO	Infiltrating Ductal Carcinoma	Negative	Positive	NA	No	LumB
TCGA-AC-A7VC	1	1	0.0333333	FALSE	FEMALE	WHITE	56	NOT HISPANIC OR LATINO	Metaplastic Carcinoma	Negative	Negative	Negative	Yes	Basal
TCGA-AC-A8OP	1	1	20.4667	FALSE	FEMALE	BLACK OR AFRICAN AMERICAN	72	NOT HISPANIC OR LATINO	Infiltrating Ductal Carcinoma	Positive	Positive	Indeterminate	No	LumA
TCGA-AC-A8OQ	2	1	1.13333	FALSE	FEMALE	BLACK OR AFRICAN AMERICAN	72	NOT HISPANIC OR LATINO	Infiltrating Ductal Carcinoma	Negative	Negative	Indeterminate	NA	Basal
TCGA-AC-A8OR	1	1	1.33333	FALSE	FEMALE	WHITE	75	NOT HISPANIC OR LATINO	Mucinous Carcinoma	Positive	Positive	Negative	No	LumA
TCGA-AC-A8OS	1	1	2.33333	FALSE	FEMALE	WHITE	71	NOT HISPANIC OR LATINO	Infiltrating Lobular Carcinoma	Positive	Positive	Positive	No	LumA
TCGA-AN-A03Y	1	1	0.333333	FALSE	FEMALE	WHITE	66	NOT HISPANIC OR LATINO	Infiltrating Ductal Carcinoma	Positive	Positive	Negative	No	LumB
TCGA-AN-A041	1	1	0.233333	FALSE	FEMALE	WHITE	29	NOT HISPANIC OR LATINO	Infiltrating Ductal Carcinoma	Negative	Positive	Positive	No	LumA
TCGA-AN-A046	1	1	0.333333	FALSE	FEMALE	WHITE	68	NOT HISPANIC OR LATINO	Infiltrating Ductal Carcinoma	Positive	Positive	Negative	No	LumA
TCGA-AN-A0AJ	1	1	10.1	FALSE	FEMALE	WHITE	79	NOT HISPANIC OR LATINO	Infiltrating Ductal Carcinoma	Positive	Positive	Positive	No	LumB
TCGA-AN-A0AK	1	1	7.46667	FALSE	FEMALE	WHITE	76	NOT HISPANIC OR LATINO	Infiltrating Ductal Carcinoma	Negative	Positive	Positive	No	LumB
TCGA-AN-A0AL	1	1	7.56667	FALSE	FEMALE	WHITE	41	NOT HISPANIC OR LATINO	Infiltrating Ductal Carcinoma	Negative	Negative	Negative	Yes	Basal
TCGA-AN-A0AM	1	1	0.166667	FALSE	FEMALE	WHITE	56	NOT HISPANIC OR LATINO	Infiltrating Ductal Carcinoma	Negative	Positive	Negative	No	LumB
TCGA-AN-A0AR	2	1	0.333333	FALSE	FEMALE	WHITE	55	NOT HISPANIC OR LATINO	Infiltrating Ductal Carcinoma	Negative	Negative	Negative	Yes	Basal
TCGA-AN-A0AS	1	1	0.333333	FALSE	FEMALE	WHITE	70	NOT HISPANIC OR LATINO	Infiltrating Ductal Carcinoma	Negative	Positive	Negative	No	LumA
TCGA-AN-A0AT	1	1	0.333333	FALSE	FEMALE	WHITE	62	NOT HISPANIC OR LATINO	Infiltrating Ductal Carcinoma	Negative	Negative	Negative	Yes	Basal
TCGA-AN-A0FD	1	1	6.53333	FALSE	FEMALE	WHITE	71	NOT HISPANIC OR LATINO	Infiltrating Ductal Carcinoma	Positive	Positive	Positive	No	LumA
TCGA-AN-A0FF	1	1	5.73333	FALSE	FEMALE	WHITE	32	NOT HISPANIC OR LATINO	Infiltrating Ductal Carcinoma	Positive	Positive	Negative	No	LumB
TCGA-AN-A0FJ	1	1	8.06667	FALSE	FEMALE	WHITE	59	NOT HISPANIC OR LATINO	Infiltrating Ductal Carcinoma	Negative	Positive	Positive	No	Basal
TCGA-AN-A0FK	1	1	7.1	FALSE	FEMALE	WHITE	88	NOT HISPANIC OR LATINO	Infiltrating Ductal Carcinoma	Positive	Positive	Positive	No	LumA
TCGA-AN-A0FL	1	1	7.7	FALSE	FEMALE	WHITE	62	NOT HISPANIC OR LATINO	Infiltrating Ductal Carcinoma	Negative	Negative	Positive	No	Basal
TCGA-AN-A0FN	1	1	7.26667	FALSE	FEMALE	WHITE	61	NOT HISPANIC OR LATINO	Infiltrating Lobular Carcinoma	Positive	Positive	Positive	No	LumA
TCGA-AN-A0FS	1	1	7	FALSE	FEMALE	WHITE	55	NOT HISPANIC OR LATINO	Infiltrating Lobular Carcinoma	Negative	Positive	Positive	No	LumA
TCGA-AN-A0FT	1	1	7.13333	FALSE	FEMALE	WHITE	63	NOT HISPANIC OR LATINO	Infiltrating Ductal Carcinoma	Positive	Positive	Positive	No	LumA
TCGA-AN-A0FV	2	2	0.333333	FALSE	FEMALE	WHITE	58	NOT HISPANIC OR LATINO	Infiltrating Ductal Carcinoma	Negative	Negative	Positive	No	Her2
TCGA-AN-A0FW	1	1	0.366667	FALSE	FEMALE	WHITE	67	NOT HISPANIC OR LATINO	Infiltrating Ductal Carcinoma	Indeterminate	Positive	Negative	No	LumA
TCGA-AN-A0FX	1	1	0.333333	FALSE	FEMALE	WHITE	52	NOT HISPANIC OR LATINO	Infiltrating Ductal Carcinoma	Negative	Negative	Positive	No	Basal
TCGA-AN-A0FY	1	1	0.333333	FALSE	FEMALE	WHITE	55	NOT HISPANIC OR LATINO	Infiltrating Ductal Carcinoma	Positive	Positive	Negative	No	LumB
TCGA-AN-A0FZ	1	1	0.333333	FALSE	FEMALE	WHITE	45	NOT HISPANIC OR LATINO	Infiltrating Ductal Carcinoma	Negative	Positive	Positive	No	LumA
TCGA-AN-A0G0	1	1	0.533333	FALSE	FEMALE	WHITE	56	NOT HISPANIC OR LATINO	Infiltrating Ductal Carcinoma	Negative	Negative	Negative	Yes	Basal
TCGA-AN-A0XL	2	2	5.43333	FALSE	FEMALE	WHITE	61	NOT HISPANIC OR LATINO	Infiltrating Ductal Carcinoma	Positive	Positive	Negative	No	LumA
TCGA-AN-A0XN	1	1	0.333333	FALSE	FEMALE	WHITE	68	NOT HISPANIC OR LATINO	Infiltrating Ductal Carcinoma	Positive	Negative	Negative	No	LumA
TCGA-AN-A0XO	2	2	12.5	FALSE	FEMALE	WHITE	59	NOT HISPANIC OR LATINO	Infiltrating Ductal Carcinoma	Negative	Positive	Negative	No	LumA
TCGA-AN-A0XP	2	2	0.3	FALSE	FEMALE	WHITE	69	NOT HISPANIC OR LATINO	Infiltrating Ductal Carcinoma	Positive	Positive	Positive	No	LumA
TCGA-AN-A0XS	1	1	0.333333	FALSE	FEMALE	WHITE	63	NOT HISPANIC OR LATINO	Infiltrating Ductal Carcinoma	Positive	Negative	Negative	No	LumA
TCGA-AN-A0XT	1	1	0.333333	FALSE	FEMALE	WHITE	54	NOT HISPANIC OR LATINO	Infiltrating Ductal Carcinoma	Negative	Positive	Negative	No	LumA
TCGA-AN-A0XU	1	1	0.333333	FALSE	FEMALE	WHITE	54	NOT HISPANIC OR LATINO	Infiltrating Ductal Carcinoma	Negative	Negative	Negative	Yes	Basal
TCGA-AN-A0XW	1	1	5.66667	FALSE	FEMALE	WHITE	36	NOT HISPANIC OR LATINO	Infiltrating Ductal Carcinoma	Positive	Positive	Positive	No	LumA
TCGA-AO-A03L	1	1	81.4	FALSE	FEMALE	ASIAN	34	NOT HISPANIC OR LATINO	Infiltrating Ductal Carcinoma	Positive	Positive	Positive	No	LumA
TCGA-AO-A03M	2	1	62.2	FALSE	FEMALE	WHITE	29	NOT HISPANIC OR LATINO	Infiltrating Ductal Carcinoma	Positive	Positive	Negative	No	NA
TCGA-AO-A03N	1	1	67.7	FALSE	FEMALE	WHITE	59	NOT HISPANIC OR LATINO	Infiltrating Ductal Carcinoma	Positive	Positive	Negative	No	NA
TCGA-AO-A03O	1	1	82.7667	TRUE	FEMALE	BLACK OR AFRICAN AMERICAN	69	NOT HISPANIC OR LATINO	Infiltrating Ductal Carcinoma	Positive	Positive	Negative	No	LumB
TCGA-AO-A03P	1	1	97.0333	TRUE	FEMALE	BLACK OR AFRICAN AMERICAN	54	NOT HISPANIC OR LATINO	Infiltrating Ductal Carcinoma	Positive	Positive	Negative	No	LumB
TCGA-AO-A03R	1	1	69.7	FALSE	FEMALE	WHITE	57	NOT HISPANIC OR LATINO	Infiltrating Ductal Carcinoma	Positive	Positive	Negative	No	Normal
TCGA-AO-A03T	1	1	70.8	FALSE	FEMALE	WHITE	42	NOT HISPANIC OR LATINO	Infiltrating Ductal Carcinoma	Positive	Positive	Negative	No	Normal
TCGA-AO-A03U	1	1	59.7667	TRUE	FEMALE	WHITE	31	NOT HISPANIC OR LATINO	Other, specify	Negative	Negative	Negative	Yes	NA
TCGA-AO-A03V	1	1	45.0333	FALSE	FEMALE	WHITE	41	NOT HISPANIC OR LATINO	Infiltrating Ductal Carcinoma	Positive	Positive	Negative	No	LumA
TCGA-AO-A0J2	1	1	33.2333	FALSE	FEMALE	WHITE	41	NOT HISPANIC OR LATINO	Infiltrating Ductal Carcinoma	Negative	Negative	Equivocal	NA	Her2
TCGA-AO-A0J3	1	1	21.7	FALSE	FEMALE	WHITE	67	NOT HISPANIC OR LATINO	Other, specify	Positive	Positive	Equivocal	No	LumB
TCGA-AO-A0J4	2	2	52.9	FALSE	FEMALE	BLACK OR AFRICAN AMERICAN	41	NOT HISPANIC OR LATINO	Infiltrating Ductal Carcinoma	Negative	Negative	Negative	Yes	Basal
TCGA-AO-A0J6	1	1	38	FALSE	FEMALE	WHITE	61	NOT HISPANIC OR LATINO	Infiltrating Ductal Carcinoma	Negative	Negative	Negative	Yes	Basal
TCGA-AO-A0J7	1	1	20.6	FALSE	FEMALE	WHITE	71	NOT HISPANIC OR LATINO	Other, specify	Positive	Positive	Negative	No	LumB
TCGA-AO-A0J8	2	1	22.6667	FALSE	FEMALE	WHITE	61	NOT HISPANIC OR LATINO	Infiltrating Lobular Carcinoma	Positive	Positive	Negative	No	LumA
TCGA-AO-A0J9	2	2	53.7667	FALSE	FEMALE	WHITE	61	NOT HISPANIC OR LATINO	Infiltrating Lobular Carcinoma	Positive	Positive	NA	No	LumA
TCGA-AO-A0JA	2	2	21.8333	FALSE	FEMALE	BLACK OR AFRICAN AMERICAN	36	NOT HISPANIC OR LATINO	Infiltrating Ductal Carcinoma	Positive	Positive	Negative	No	LumA
TCGA-AO-A0JB	1	1	51.4	FALSE	FEMALE	WHITE	50	NOT HISPANIC OR LATINO	Infiltrating Ductal Carcinoma	Positive	Positive	Negative	No	Normal
TCGA-AO-A0JC	2	2	51.5667	FALSE	FEMALE	WHITE	64	NOT HISPANIC OR LATINO	Infiltrating Ductal Carcinoma	Positive	Positive	Negative	No	LumA
TCGA-AO-A0JD	2	2	73	FALSE	FEMALE	WHITE	59	NOT HISPANIC OR LATINO	Infiltrating Ductal Carcinoma	Positive	Positive	Negative	No	LumB
TCGA-AO-A0JE	2	2	77.8333	FALSE	FEMALE	BLACK OR AFRICAN AMERICAN	53	NOT HISPANIC OR LATINO	Infiltrating Ductal Carcinoma	Negative	Negative	Positive	No	Her2
TCGA-AO-A0JF	1	1	66	FALSE	FEMALE	WHITE	68	NOT HISPANIC OR LATINO	Infiltrating Ductal Carcinoma	Positive	Positive	Negative	No	LumA
TCGA-AO-A0JG	1	1	26.6	FALSE	FEMALE	WHITE	49	NOT HISPANIC OR LATINO	Other, specify	Positive	Positive	Negative	No	LumA
TCGA-AO-A0JI	1	1	50.9333	FALSE	FEMALE	WHITE	56	NOT HISPANIC OR LATINO	Infiltrating Ductal Carcinoma	Negative	Positive	Negative	No	LumA
TCGA-AO-A0JJ	1	1	62.9	FALSE	FEMALE	WHITE	54	NOT HISPANIC OR LATINO	Infiltrating Lobular Carcinoma	Positive	Positive	Negative	No	LumA
TCGA-AO-A0JL	1	1	56.1	FALSE	FEMALE	WHITE	59	NOT HISPANIC OR LATINO	Infiltrating Ductal Carcinoma	Negative	Negative	Negative	Yes	Basal
TCGA-AO-A0JM	1	1	72.8	FALSE	FEMALE	NA	40	HISPANIC OR LATINO	Infiltrating Ductal Carcinoma	Positive	Positive	Positive	No	LumB
TCGA-AO-A124	1	1	116.867	FALSE	FEMALE	WHITE	38	NOT HISPANIC OR LATINO	Other, specify	Negative	Negative	Negative	Yes	Basal
TCGA-AO-A125	1	1	115.2	FALSE	FEMALE	BLACK OR AFRICAN AMERICAN	72	NOT HISPANIC OR LATINO	Other, specify	Positive	Positive	Negative	No	LumA
TCGA-AO-A126	1	1	110.233	FALSE	FEMALE	ASIAN	39	NOT HISPANIC OR LATINO	Infiltrating Ductal Carcinoma	Positive	Positive	Negative	No	LumA
TCGA-AO-A128	1	1	108.267	FALSE	FEMALE	WHITE	61	NOT HISPANIC OR LATINO	Infiltrating Ductal Carcinoma	Negative	Negative	Negative	Yes	Basal
TCGA-AO-A129	1	1	109.533	FALSE	FEMALE	WHITE	29	NOT HISPANIC OR LATINO	Infiltrating Ductal Carcinoma	Negative	Negative	Negative	Yes	Basal
TCGA-AO-A12A	2	2	103.733	FALSE	FEMALE	WHITE	47	NOT HISPANIC OR LATINO	Infiltrating Ductal Carcinoma	Positive	Positive	Negative	No	LumA
TCGA-AO-A12B	1	1	99.6333	FALSE	FEMALE	WHITE	63	HISPANIC OR LATINO	Infiltrating Ductal Carcinoma	Positive	Positive	Negative	No	LumA
TCGA-AO-A12C	1	1	79.0667	FALSE	FEMALE	WHITE	42	NOT HISPANIC OR LATINO	Infiltrating Ductal Carcinoma	Positive	Positive	Positive	No	LumA
TCGA-AO-A12D	1	1	83.8333	FALSE	FEMALE	WHITE	43	NOT HISPANIC OR LATINO	Infiltrating Ductal Carcinoma	Negative	Negative	Positive	No	Her2
TCGA-AO-A12E	1	1	71.4	FALSE	FEMALE	WHITE	51	NOT HISPANIC OR LATINO	Infiltrating Lobular Carcinoma	Positive	Positive	Negative	No	LumA
TCGA-AO-A12F	1	1	61.4	FALSE	FEMALE	WHITE	36	NOT HISPANIC OR LATINO	Infiltrating Ductal Carcinoma	Negative	Negative	Negative	Yes	Basal
TCGA-AO-A12G	1	1	54.6333	FALSE	FEMALE	WHITE	75	NOT HISPANIC OR LATINO	Other, specify	Positive	Positive	Positive	No	LumA
TCGA-AO-A12H	1	1	41.1333	FALSE	FEMALE	BLACK OR AFRICAN AMERICAN	69	NOT HISPANIC OR LATINO	Other, specify	Positive	Positive	Negative	No	LumA
TCGA-AO-A1KO	1	1	20.7333	FALSE	FEMALE	WHITE	46	NOT HISPANIC OR LATINO	Infiltrating Lobular Carcinoma	Positive	Positive	Negative	No	Normal
TCGA-AO-A1KP	1	1	98.4333	FALSE	FEMALE	WHITE	77	NOT HISPANIC OR LATINO	Infiltrating Ductal Carcinoma	Positive	Positive	Negative	No	LumB
TCGA-AO-A1KQ	1	1	62.7333	FALSE	MALE	WHITE	84	NOT HISPANIC OR LATINO	Infiltrating Ductal Carcinoma	Positive	Positive	Negative	No	LumB
TCGA-AO-A1KR	2	2	83.7667	FALSE	FEMALE	WHITE	51	NOT HISPANIC OR LATINO	Infiltrating Ductal Carcinoma	Negative	Negative	Negative	Yes	Basal
TCGA-AO-A1KS	2	2	11.6667	FALSE	FEMALE	WHITE	69	NOT HISPANIC OR LATINO	Infiltrating Lobular Carcinoma	Positive	Positive	Equivocal	No	LumB
TCGA-AO-A1KT	1	1	18.0333	FALSE	FEMALE	WHITE	78	NOT HISPANIC OR LATINO	Infiltrating Ductal Carcinoma	Positive	Positive	Equivocal	No	LumB
TCGA-AQ-A04H	1	1	25.1333	FALSE	FEMALE	WHITE	61	NOT HISPANIC OR LATINO	Infiltrating Ductal Carcinoma	Positive	Positive	Indeterminate	No	NA
TCGA-AQ-A04J	2	2	27.3	FALSE	FEMALE	WHITE	45	NOT HISPANIC OR LATINO	Infiltrating Ductal Carcinoma	Negative	Negative	Negative	Yes	Basal
TCGA-AQ-A04L	2	2	131.9	FALSE	FEMALE	WHITE	48	NOT HISPANIC OR LATINO	Infiltrating Ductal Carcinoma	Negative	Positive	Positive	No	NA
TCGA-AQ-A54N	2	2	2.6	FALSE	FEMALE	BLACK OR AFRICAN AMERICAN	51	HISPANIC OR LATINO	Infiltrating Ductal Carcinoma	Negative	Negative	Equivocal	NA	Basal
TCGA-AQ-A54O	2	2	33.3667	FALSE	MALE	BLACK OR AFRICAN AMERICAN	51	NOT HISPANIC OR LATINO	Infiltrating Ductal Carcinoma	Positive	Positive	Negative	No	LumB
TCGA-AQ-A7U7	2	2	19.4667	TRUE	FEMALE	WHITE	55	NOT HISPANIC OR LATINO	Infiltrating Lobular Carcinoma	Positive	Positive	Negative	No	LumA
TCGA-AR-A0TP	1	1	142.5	FALSE	FEMALE	WHITE	43	NOT HISPANIC OR LATINO	Infiltrating Ductal Carcinoma	Negative	Positive	Negative	No	Basal
TCGA-AR-A0TQ	1	1	99.7	FALSE	FEMALE	WHITE	27	NOT HISPANIC OR LATINO	Infiltrating Ductal Carcinoma	Negative	Positive	Equivocal	No	LumB
TCGA-AR-A0TR	1	1	5.33333	TRUE	FEMALE	WHITE	68	NOT HISPANIC OR LATINO	Infiltrating Ductal Carcinoma	Positive	Positive	Equivocal	No	LumA
TCGA-AR-A0TS	1	1	85.2667	FALSE	FEMALE	WHITE	46	NOT HISPANIC OR LATINO	Infiltrating Ductal Carcinoma	Negative	Negative	Negative	Yes	Basal
TCGA-AR-A0TT	1	1	110.533	FALSE	FEMALE	BLACK OR AFRICAN AMERICAN	53	NA	Infiltrating Ductal Carcinoma	Negative	Positive	Negative	No	LumB
TCGA-AR-A0TU	2	2	23.6333	FALSE	FEMALE	NA	35	NA	Infiltrating Ductal Carcinoma	Negative	Negative	Negative	Yes	Basal
TCGA-AR-A0TV	1	1	76.2667	FALSE	FEMALE	NA	66	NA	Infiltrating Ductal Carcinoma	Positive	Positive	Equivocal	No	LumB
TCGA-AR-A0TW	2	2	100.3	FALSE	FEMALE	WHITE	50	NOT HISPANIC OR LATINO	Infiltrating Ductal Carcinoma	Positive	Positive	Equivocal	No	LumA
TCGA-AR-A0TX	1	1	65.7333	FALSE	FEMALE	NA	64	NA	Infiltrating Ductal Carcinoma	Positive	Positive	Positive	No	Her2
TCGA-AR-A0TY	2	1	56.6333	TRUE	FEMALE	WHITE	54	NOT HISPANIC OR LATINO	Infiltrating Ductal Carcinoma	Negative	Positive	Negative	No	LumB
TCGA-AR-A0TZ	1	1	108.733	TRUE	FEMALE	WHITE	43	NOT HISPANIC OR LATINO	Infiltrating Ductal Carcinoma	Positive	Positive	Equivocal	No	LumA
TCGA-AR-A0U0	1	1	66.2667	FALSE	FEMALE	WHITE	73	NA	Infiltrating Ductal Carcinoma	Negative	Negative	NA	NA	Basal
TCGA-AR-A0U1	1	1	135.067	FALSE	FEMALE	WHITE	36	NOT HISPANIC OR LATINO	Infiltrating Ductal Carcinoma	Negative	Negative	Negative	Yes	Basal
TCGA-AR-A0U2	1	1	85.0333	TRUE	FEMALE	WHITE	47	NOT HISPANIC OR LATINO	Infiltrating Ductal Carcinoma	Positive	Positive	Negative	No	LumB
TCGA-AR-A0U3	1	1	136	FALSE	FEMALE	WHITE	59	HISPANIC OR LATINO	Infiltrating Ductal Carcinoma	Positive	Positive	Negative	No	LumA
TCGA-AR-A0U4	1	1	108.7	FALSE	FEMALE	WHITE	54	NOT HISPANIC OR LATINO	Infiltrating Ductal Carcinoma	Negative	Negative	Negative	Yes	Basal
TCGA-AR-A1AH	1	1	126.9	FALSE	FEMALE	WHITE	51	NOT HISPANIC OR LATINO	Infiltrating Ductal Carcinoma	Negative	Positive	Negative	No	Basal
TCGA-AR-A1AI	1	1	109.867	FALSE	FEMALE	WHITE	47	NOT HISPANIC OR LATINO	Medullary Carcinoma	Negative	Negative	Equivocal	NA	Basal
TCGA-AR-A1AJ	1	1	79.4333	FALSE	FEMALE	WHITE	83	NOT HISPANIC OR LATINO	Infiltrating Ductal Carcinoma	Negative	Positive	Negative	No	Basal
TCGA-AR-A1AK	1	1	105.3	FALSE	FEMALE	WHITE	70	NOT HISPANIC OR LATINO	Infiltrating Lobular Carcinoma	Positive	Positive	Negative	No	LumA
TCGA-AR-A1AL	1	1	99.0333	FALSE	FEMALE	WHITE	60	NOT HISPANIC OR LATINO	Infiltrating Lobular Carcinoma	Positive	Positive	Negative	No	LumA
TCGA-AR-A1AM	1	1	99.7	FALSE	FEMALE	WHITE	52	NOT HISPANIC OR LATINO	Infiltrating Lobular Carcinoma	Positive	Positive	Equivocal	No	LumA
TCGA-AR-A1AN	2	1	97.3333	FALSE	FEMALE	WHITE	46	HISPANIC OR LATINO	Infiltrating Ductal Carcinoma	Positive	Positive	Negative	No	LumA
TCGA-AR-A1AO	1	1	87.2667	FALSE	FEMALE	WHITE	47	NOT HISPANIC OR LATINO	Infiltrating Ductal Carcinoma	Negative	Positive	Negative	No	Normal
TCGA-AR-A1AP	2	2	95.2	FALSE	FEMALE	WHITE	80	NOT HISPANIC OR LATINO	Infiltrating Ductal Carcinoma	Positive	Positive	Equivocal	No	LumA
TCGA-AR-A1AQ	1	1	100.7	FALSE	FEMALE	WHITE	49	NOT HISPANIC OR LATINO	Infiltrating Ductal Carcinoma	Negative	Negative	Equivocal	NA	Basal
TCGA-AR-A1AR	1	1	17.4667	TRUE	FEMALE	WHITE	50	NOT HISPANIC OR LATINO	Infiltrating Ductal Carcinoma	Negative	Negative	Negative	Yes	Basal
TCGA-AR-A1AS	2	2	38.3333	FALSE	FEMALE	ASIAN	54	NA	Infiltrating Ductal Carcinoma	Positive	Positive	Negative	No	LumA
TCGA-AR-A1AT	2	2	42.4	TRUE	FEMALE	WHITE	62	NOT HISPANIC OR LATINO	Infiltrating Lobular Carcinoma	Positive	Positive	Positive	No	Her2
TCGA-AR-A1AU	1	1	95.6	FALSE	FEMALE	WHITE	39	NOT HISPANIC OR LATINO	Infiltrating Ductal Carcinoma	Positive	Positive	Equivocal	No	LumA
TCGA-AR-A1AV	1	1	62.1333	FALSE	MALE	WHITE	68	HISPANIC OR LATINO	Infiltrating Ductal Carcinoma	Positive	Positive	Negative	No	LumA
TCGA-AR-A1AW	1	1	87.7333	FALSE	FEMALE	WHITE	65	NOT HISPANIC OR LATINO	Infiltrating Ductal Carcinoma	Positive	Positive	Equivocal	No	LumB
TCGA-AR-A1AX	1	1	87.6333	FALSE	FEMALE	WHITE	64	NOT HISPANIC OR LATINO	Infiltrating Ductal Carcinoma	Positive	Positive	Positive	No	LumA
TCGA-AR-A1AY	1	1	34.2	FALSE	FEMALE	WHITE	65	NOT HISPANIC OR LATINO	Infiltrating Ductal Carcinoma	Negative	Negative	Negative	Yes	Basal
TCGA-AR-A24H	1	1	163.133	FALSE	FEMALE	WHITE	65	NOT HISPANIC OR LATINO	Infiltrating Lobular Carcinoma	Positive	Positive	Negative	No	LumB
TCGA-AR-A24K	2	2	51.6	FALSE	FEMALE	WHITE	46	NA	Infiltrating Ductal Carcinoma	Positive	Positive	Equivocal	No	LumB
TCGA-AR-A24L	2	2	95.5333	TRUE	FEMALE	WHITE	26	NOT HISPANIC OR LATINO	Infiltrating Ductal Carcinoma	Positive	Positive	Equivocal	No	LumA
TCGA-AR-A24M	1	1	122	FALSE	FEMALE	WHITE	38	NOT HISPANIC OR LATINO	Mixed Histology (please specify)	Positive	Positive	Negative	No	LumA
TCGA-AR-A24N	2	2	101.167	FALSE	FEMALE	WHITE	54	NOT HISPANIC OR LATINO	Infiltrating Ductal Carcinoma	Positive	Positive	Equivocal	No	LumB
TCGA-AR-A24O	1	1	120.233	FALSE	FEMALE	WHITE	43	NOT HISPANIC OR LATINO	Mixed Histology (please specify)	Positive	Positive	Negative	No	LumA
TCGA-AR-A24P	1	1	2.8	FALSE	FEMALE	WHITE	47	NOT HISPANIC OR LATINO	Infiltrating Ductal Carcinoma	Positive	Positive	Equivocal	No	LumA
TCGA-AR-A24Q	2	2	105.733	FALSE	FEMALE	WHITE	49	NA	Infiltrating Ductal Carcinoma	Negative	Positive	Negative	No	Basal
TCGA-AR-A24R	2	2	114.333	FALSE	FEMALE	WHITE	45	NOT HISPANIC OR LATINO	Infiltrating Ductal Carcinoma	Positive	Positive	Negative	No	LumB
TCGA-AR-A24S	1	1	99.2	FALSE	FEMALE	WHITE	61	NOT HISPANIC OR LATINO	Infiltrating Ductal Carcinoma	Positive	Positive	Negative	No	LumB
TCGA-AR-A24T	2	2	106.733	FALSE	FEMALE	WHITE	46	NOT HISPANIC OR LATINO	Infiltrating Lobular Carcinoma	Positive	Positive	Equivocal	No	LumA
TCGA-AR-A24U	2	2	104.267	FALSE	FEMALE	WHITE	47	NOT HISPANIC OR LATINO	Infiltrating Ductal Carcinoma	Negative	Negative	Positive	No	Her2
TCGA-AR-A24V	2	2	106.767	FALSE	FEMALE	WHITE	52	NOT HISPANIC OR LATINO	Infiltrating Ductal Carcinoma	Positive	Positive	Negative	No	LumA
TCGA-AR-A24W	1	1	51.6667	FALSE	FEMALE	WHITE	55	NA	Infiltrating Ductal Carcinoma	Positive	Positive	Negative	No	LumA
TCGA-AR-A24X	1	1	100.133	FALSE	FEMALE	WHITE	52	NA	Mixed Histology (please specify)	Positive	Positive	Equivocal	No	LumA
TCGA-AR-A24Z	1	1	100.033	FALSE	FEMALE	WHITE	57	NA	Infiltrating Ductal Carcinoma	Positive	Positive	Negative	No	LumB
TCGA-AR-A250	1	1	90.2333	FALSE	FEMALE	WHITE	58	NOT HISPANIC OR LATINO	Infiltrating Ductal Carcinoma	Negative	Positive	Equivocal	No	LumB
TCGA-AR-A251	1	1	101	FALSE	FEMALE	WHITE	51	NOT HISPANIC OR LATINO	Infiltrating Ductal Carcinoma	Negative	Positive	Equivocal	No	Basal
TCGA-AR-A252	2	2	94.6	FALSE	FEMALE	WHITE	50	NOT HISPANIC OR LATINO	Infiltrating Ductal Carcinoma	Positive	Positive	Negative	No	LumA
TCGA-AR-A254	1	1	86.8333	FALSE	FEMALE	WHITE	50	NOT HISPANIC OR LATINO	Infiltrating Ductal Carcinoma	Positive	Positive	Positive	No	Her2
TCGA-AR-A255	1	1	72.0333	FALSE	FEMALE	WHITE	62	NOT HISPANIC OR LATINO	Infiltrating Ductal Carcinoma	Positive	Positive	Positive	No	LumA
TCGA-AR-A256	1	1	95.1333	TRUE	FEMALE	WHITE	45	NA	Infiltrating Ductal Carcinoma	Negative	Negative	Negative	Yes	Basal
TCGA-AR-A2LE	2	2	168.733	FALSE	FEMALE	WHITE	69	NOT HISPANIC OR LATINO	Infiltrating Lobular Carcinoma	Negative	Positive	NA	No	LumA
TCGA-AR-A2LH	2	2	20.5333	TRUE	FEMALE	WHITE	55	NOT HISPANIC OR LATINO	Infiltrating Lobular Carcinoma	Negative	Negative	Equivocal	NA	Normal
TCGA-AR-A2LJ	1	1	87.7333	FALSE	FEMALE	WHITE	40	NOT HISPANIC OR LATINO	Infiltrating Lobular Carcinoma	Positive	Positive	Positive	No	LumA
TCGA-AR-A2LK	1	1	54.9667	TRUE	FEMALE	WHITE	62	NOT HISPANIC OR LATINO	Infiltrating Lobular Carcinoma	Positive	Positive	Equivocal	No	LumB
TCGA-AR-A2LL	1	1	67.0667	FALSE	FEMALE	WHITE	70	NOT HISPANIC OR LATINO	Infiltrating Lobular Carcinoma	Positive	Positive	Equivocal	No	LumB
TCGA-AR-A2LM	2	2	64.5	FALSE	FEMALE	WHITE	49	NOT HISPANIC OR LATINO	Infiltrating Lobular Carcinoma	Positive	Positive	NA	No	LumA
TCGA-AR-A2LN	2	1	38.7	FALSE	FEMALE	WHITE	65	NOT HISPANIC OR LATINO	Infiltrating Lobular Carcinoma	Positive	Positive	Negative	No	LumA
TCGA-AR-A2LO	1	1	39.9333	FALSE	FEMALE	WHITE	46	NOT HISPANIC OR LATINO	Infiltrating Lobular Carcinoma	Positive	Positive	Equivocal	No	LumA
TCGA-AR-A2LQ	1	1	41.1	FALSE	FEMALE	WHITE	59	NOT HISPANIC OR LATINO	Infiltrating Lobular Carcinoma	Positive	Positive	Negative	No	Normal
TCGA-AR-A2LR	2	2	58.0667	FALSE	FEMALE	WHITE	49	NOT HISPANIC OR LATINO	Metaplastic Carcinoma	Negative	Negative	Negative	Yes	Basal
TCGA-AR-A5QM	1	1	74.3667	FALSE	FEMALE	WHITE	62	NOT HISPANIC OR LATINO	Infiltrating Lobular Carcinoma	Positive	Positive	Equivocal	No	LumA
TCGA-AR-A5QN	1	1	33.7667	FALSE	FEMALE	WHITE	68	NOT HISPANIC OR LATINO	Infiltrating Lobular Carcinoma	Positive	Positive	Positive	No	LumA
TCGA-AR-A5QP	1	1	39.5	FALSE	FEMALE	WHITE	54	NOT HISPANIC OR LATINO	Infiltrating Lobular Carcinoma	Positive	Positive	Equivocal	No	LumA
TCGA-AR-A5QQ	2	2	10.7333	TRUE	FEMALE	WHITE	68	NOT HISPANIC OR LATINO	Other, specify	Negative	Negative	Negative	Yes	Basal
TCGA-B6-A0I1	2	2	78.7	TRUE	FEMALE	BLACK OR AFRICAN AMERICAN	73	NOT HISPANIC OR LATINO	Infiltrating Ductal Carcinoma	Negative	Negative	NA	NA	Basal
TCGA-B6-A0I2	2	2	145.367	FALSE	FEMALE	WHITE	45	NOT HISPANIC OR LATINO	Infiltrating Ductal Carcinoma	NA	NA	NA	NA	Basal
TCGA-B6-A0I5	2	2	285.2	FALSE	FEMALE	WHITE	49	NOT HISPANIC OR LATINO	Infiltrating Ductal Carcinoma	Positive	Positive	NA	No	LumA
TCGA-B6-A0I6	2	2	33.0333	TRUE	FEMALE	BLACK OR AFRICAN AMERICAN	49	NOT HISPANIC OR LATINO	Infiltrating Ductal Carcinoma	Negative	Negative	NA	NA	Basal
TCGA-B6-A0I8	2	1	24.9667	TRUE	FEMALE	WHITE	46	NOT HISPANIC OR LATINO	Infiltrating Ductal Carcinoma	NA	NA	NA	NA	LumA
TCGA-B6-A0I9	2	2	12.0667	TRUE	FEMALE	WHITE	62	NOT HISPANIC OR LATINO	Infiltrating Ductal Carcinoma	Positive	Indeterminate	NA	No	Her2
TCGA-B6-A0IA	2	2	279.7	FALSE	FEMALE	WHITE	51	NOT HISPANIC OR LATINO	Other, specify	Positive	Positive	NA	No	LumA
TCGA-B6-A0IB	1	1	131.367	TRUE	FEMALE	WHITE	64	NOT HISPANIC OR LATINO	Infiltrating Ductal Carcinoma	Positive	Positive	NA	No	LumB
TCGA-B6-A0IE	1	1	66.4333	TRUE	FEMALE	BLACK OR AFRICAN AMERICAN	38	NOT HISPANIC OR LATINO	Mixed Histology (please specify)	Negative	Negative	NA	NA	LumA
TCGA-B6-A0IG	2	1	148.533	TRUE	FEMALE	WHITE	50	NOT HISPANIC OR LATINO	Infiltrating Ductal Carcinoma	Positive	Positive	NA	No	LumA
TCGA-B6-A0IH	2	2	98.8333	TRUE	FEMALE	WHITE	81	NOT HISPANIC OR LATINO	Infiltrating Lobular Carcinoma	Positive	Positive	NA	No	LumA
TCGA-B6-A0IJ	1	1	236.867	FALSE	FEMALE	BLACK OR AFRICAN AMERICAN	42	NOT HISPANIC OR LATINO	Infiltrating Ductal Carcinoma	Positive	Positive	NA	No	Basal
TCGA-B6-A0IK	2	2	19.0333	TRUE	FEMALE	WHITE	63	NOT HISPANIC OR LATINO	Infiltrating Ductal Carcinoma	Negative	Negative	NA	NA	Her2
TCGA-B6-A0IM	2	2	129.1	TRUE	FEMALE	BLACK OR AFRICAN AMERICAN	75	NOT HISPANIC OR LATINO	Other, specify	Positive	Positive	NA	No	LumA
TCGA-B6-A0IN	2	2	85.7667	TRUE	FEMALE	WHITE	45	NOT HISPANIC OR LATINO	Other, specify	Negative	Positive	NA	No	LumB
TCGA-B6-A0IO	1	1	168.067	FALSE	FEMALE	WHITE	66	NOT HISPANIC OR LATINO	Infiltrating Ductal Carcinoma	Indeterminate	Positive	NA	No	LumA
TCGA-B6-A0IP	1	1	130.867	TRUE	FEMALE	WHITE	74	NOT HISPANIC OR LATINO	Infiltrating Lobular Carcinoma	Positive	Positive	NA	No	LumA
TCGA-B6-A0IQ	2	2	142.833	FALSE	FEMALE	WHITE	40	NOT HISPANIC OR LATINO	Infiltrating Ductal Carcinoma	Negative	Negative	NA	NA	Basal
TCGA-B6-A0RE	2	2	259.233	FALSE	FEMALE	BLACK OR AFRICAN AMERICAN	61	NOT HISPANIC OR LATINO	Infiltrating Ductal Carcinoma	Negative	Negative	NA	NA	Basal
TCGA-B6-A0RG	2	2	69.4	FALSE	FEMALE	WHITE	26	NOT HISPANIC OR LATINO	Infiltrating Ductal Carcinoma	Negative	Negative	NA	NA	LumA
TCGA-B6-A0RH	2	2	215.2	TRUE	FEMALE	BLACK OR AFRICAN AMERICAN	51	NOT HISPANIC OR LATINO	Infiltrating Ductal Carcinoma	Positive	Positive	NA	No	Her2
TCGA-B6-A0RI	2	1	237.533	FALSE	FEMALE	WHITE	44	NOT HISPANIC OR LATINO	Infiltrating Ductal Carcinoma	Positive	Positive	NA	No	LumA
TCGA-B6-A0RL	2	2	82.3	TRUE	FEMALE	BLACK OR AFRICAN AMERICAN	60	NOT HISPANIC OR LATINO	Infiltrating Ductal Carcinoma	Positive	Positive	NA	No	LumB
TCGA-B6-A0RM	1	1	79.1	TRUE	FEMALE	BLACK OR AFRICAN AMERICAN	57	NOT HISPANIC OR LATINO	Infiltrating Ductal Carcinoma	Positive	Positive	NA	No	LumA
TCGA-B6-A0RN	2	2	266.933	FALSE	FEMALE	WHITE	60	NOT HISPANIC OR LATINO	Infiltrating Ductal Carcinoma	Negative	Negative	NA	NA	LumA
TCGA-B6-A0RO	2	2	164.3	FALSE	FEMALE	WHITE	71	NOT HISPANIC OR LATINO	Infiltrating Ductal Carcinoma	Positive	Positive	NA	No	LumA
TCGA-B6-A0RP	2	2	104.2	TRUE	FEMALE	WHITE	73	NOT HISPANIC OR LATINO	Mixed Histology (please specify)	Positive	Positive	NA	No	LumA
TCGA-B6-A0RQ	1	1	142.233	TRUE	FEMALE	WHITE	68	NOT HISPANIC OR LATINO	Infiltrating Lobular Carcinoma	Positive	Positive	NA	No	Normal
TCGA-B6-A0RS	2	2	102.1	TRUE	FEMALE	WHITE	38	NOT HISPANIC OR LATINO	Infiltrating Ductal Carcinoma	Negative	Negative	NA	NA	Her2
TCGA-B6-A0RT	2	2	90.7	FALSE	FEMALE	WHITE	39	NOT HISPANIC OR LATINO	Infiltrating Ductal Carcinoma	Negative	Negative	NA	NA	Basal
TCGA-B6-A0RU	2	2	286.833	FALSE	FEMALE	WHITE	40	NOT HISPANIC OR LATINO	Other, specify	Negative	Negative	NA	NA	Basal
TCGA-B6-A0RV	2	2	171.867	FALSE	FEMALE	WHITE	42	NOT HISPANIC OR LATINO	Mixed Histology (please specify)	Positive	Positive	NA	No	LumA
TCGA-B6-A0WS	2	2	98.8333	TRUE	FEMALE	BLACK OR AFRICAN AMERICAN	58	NOT HISPANIC OR LATINO	Infiltrating Ductal Carcinoma	Positive	Positive	NA	No	LumA
TCGA-B6-A0WT	2	2	191.3	FALSE	FEMALE	WHITE	61	NOT HISPANIC OR LATINO	Infiltrating Ductal Carcinoma	Positive	Positive	NA	No	LumA
TCGA-B6-A0WV	2	2	80.5667	TRUE	FEMALE	WHITE	67	NOT HISPANIC OR LATINO	Infiltrating Ductal Carcinoma	Positive	Positive	NA	No	LumB
TCGA-B6-A0WW	2	2	18.6	TRUE	FEMALE	BLACK OR AFRICAN AMERICAN	58	NOT HISPANIC OR LATINO	Infiltrating Ductal Carcinoma	Positive	Positive	NA	No	LumB
TCGA-B6-A0WX	1	1	21.3	TRUE	FEMALE	BLACK OR AFRICAN AMERICAN	40	NOT HISPANIC OR LATINO	Other, specify	Negative	Negative	NA	NA	Basal
TCGA-B6-A0WY	2	2	115.367	TRUE	FEMALE	WHITE	40	NOT HISPANIC OR LATINO	Infiltrating Ductal Carcinoma	Negative	Positive	NA	No	LumA
TCGA-B6-A0WZ	1	1	209.733	FALSE	FEMALE	BLACK OR AFRICAN AMERICAN	50	NOT HISPANIC OR LATINO	Infiltrating Ductal Carcinoma	Positive	Positive	NA	No	LumA
TCGA-B6-A0X0	2	2	131.5	TRUE	FEMALE	WHITE	54	NOT HISPANIC OR LATINO	Other, specify	Positive	Positive	NA	No	LumA
TCGA-B6-A0X1	2	2	248.5	TRUE	FEMALE	WHITE	48	NOT HISPANIC OR LATINO	Infiltrating Ductal Carcinoma	Negative	Negative	NA	NA	Basal
TCGA-B6-A0X4	1	1	28.6667	TRUE	FEMALE	WHITE	62	NOT HISPANIC OR LATINO	Infiltrating Ductal Carcinoma	Positive	Positive	NA	No	LumA
TCGA-B6-A0X5	1	1	69.9	TRUE	FEMALE	BLACK OR AFRICAN AMERICAN	61	NOT HISPANIC OR LATINO	Infiltrating Ductal Carcinoma	Positive	Positive	NA	No	LumB
TCGA-B6-A0X7	2	2	59.3667	TRUE	FEMALE	WHITE	62	NOT HISPANIC OR LATINO	Mixed Histology (please specify)	Positive	Positive	NA	No	LumA
TCGA-B6-A1KC	1	1	44.2	FALSE	FEMALE	WHITE	67	NOT HISPANIC OR LATINO	Infiltrating Ductal Carcinoma	Negative	Positive	Negative	No	NA
TCGA-B6-A1KF	2	2	102.933	FALSE	FEMALE	WHITE	68	NOT HISPANIC OR LATINO	Infiltrating Ductal Carcinoma	Negative	Negative	Equivocal	NA	Basal
TCGA-B6-A1KI	1	1	74.5333	FALSE	FEMALE	WHITE	63	NOT HISPANIC OR LATINO	Infiltrating Ductal Carcinoma	Positive	Positive	Equivocal	No	LumA
TCGA-B6-A1KN	2	2	141.1	FALSE	FEMALE	WHITE	57	NOT HISPANIC OR LATINO	Infiltrating Ductal Carcinoma	Negative	Negative	NA	NA	LumB
TCGA-B6-A2IU	2	2	172.533	FALSE	FEMALE	WHITE	62	HISPANIC OR LATINO	Infiltrating Lobular Carcinoma	Positive	Positive	NA	No	LumA
TCGA-BH-A0AU	2	2	63.8	FALSE	FEMALE	WHITE	45	NOT HISPANIC OR LATINO	Infiltrating Ductal Carcinoma	Positive	Positive	Positive	No	LumB
TCGA-BH-A0AV	2	2	60.6667	FALSE	FEMALE	BLACK OR AFRICAN AMERICAN	52	NA	Infiltrating Ductal Carcinoma	Negative	Negative	NA	NA	Basal
TCGA-BH-A0AW	2	2	20.7333	FALSE	FEMALE	WHITE	56	NA	Infiltrating Ductal Carcinoma	Negative	Positive	Positive	No	Her2
TCGA-BH-A0AY	1	1	25.9	FALSE	FEMALE	WHITE	62	NA	Infiltrating Ductal Carcinoma	Positive	Positive	Negative	No	LumA
TCGA-BH-A0AZ	1	1	63.9667	FALSE	FEMALE	WHITE	47	NOT HISPANIC OR LATINO	Infiltrating Ductal Carcinoma	Positive	Positive	Negative	No	LumA
TCGA-BH-A0B0	2	2	82.5667	FALSE	FEMALE	BLACK OR AFRICAN AMERICAN	56	NA	Infiltrating Ductal Carcinoma	Positive	Positive	Negative	No	LumA
TCGA-BH-A0B1	1	1	38.2667	FALSE	FEMALE	WHITE	66	NA	Infiltrating Ductal Carcinoma	Positive	Positive	Negative	No	LumA
TCGA-BH-A0B3	2	1	40.1	FALSE	FEMALE	WHITE	53	NA	Infiltrating Ductal Carcinoma	Negative	Negative	Negative	Yes	Basal
TCGA-BH-A0B4	1	1	39.7	FALSE	MALE	WHITE	65	NA	Infiltrating Ductal Carcinoma	Positive	Positive	Equivocal	No	LumA
TCGA-BH-A0B5	1	1	71.2	FALSE	FEMALE	WHITE	40	NOT HISPANIC OR LATINO	Infiltrating Lobular Carcinoma	Positive	Positive	Negative	No	LumA
TCGA-BH-A0B7	2	2	85.3	FALSE	FEMALE	WHITE	42	NOT HISPANIC OR LATINO	Infiltrating Ductal Carcinoma	Positive	Positive	Positive	No	Her2
TCGA-BH-A0B8	2	2	52.3	FALSE	FEMALE	WHITE	64	NA	Infiltrating Ductal Carcinoma	Positive	Positive	Equivocal	No	LumA
TCGA-BH-A0B9	1	1	52.4	FALSE	FEMALE	WHITE	44	NA	Infiltrating Ductal Carcinoma	Negative	Negative	Negative	Yes	Basal
TCGA-BH-A0BA	1	1	37.7333	FALSE	FEMALE	WHITE	51	NA	Mixed Histology (please specify)	Positive	Positive	Negative	No	LumA
TCGA-BH-A0BC	1	1	32.4667	FALSE	FEMALE	WHITE	60	NA	Infiltrating Ductal Carcinoma	Positive	Positive	Negative	No	LumA
TCGA-BH-A0BD	1	1	18.4667	FALSE	FEMALE	WHITE	47	NA	Infiltrating Ductal Carcinoma	Positive	Positive	Negative	No	LumB
TCGA-BH-A0BF	2	2	44.1333	TRUE	FEMALE	WHITE	56	NOT HISPANIC OR LATINO	Infiltrating Ductal Carcinoma	Positive	Positive	Negative	No	LumB
TCGA-BH-A0BG	1	1	62.3667	FALSE	FEMALE	WHITE	73	NOT HISPANIC OR LATINO	Infiltrating Ductal Carcinoma	Negative	Negative	Negative	Yes	Basal
TCGA-BH-A0BJ	1	1	22	FALSE	FEMALE	WHITE	41	NA	Infiltrating Ductal Carcinoma	Positive	Positive	Negative	No	LumA
TCGA-BH-A0BL	2	2	75.9333	FALSE	FEMALE	WHITE	35	NOT HISPANIC OR LATINO	Infiltrating Ductal Carcinoma	Negative	Negative	Negative	Yes	Basal
TCGA-BH-A0BM	1	1	62.5333	FALSE	FEMALE	WHITE	54	NA	Infiltrating Ductal Carcinoma	Negative	Positive	Negative	No	LumA
TCGA-BH-A0BO	1	1	73.2333	FALSE	FEMALE	WHITE	54	NOT HISPANIC OR LATINO	Infiltrating Ductal Carcinoma	Positive	Positive	Negative	No	LumA
TCGA-BH-A0BP	2	1	76.5333	TRUE	FEMALE	WHITE	76	NOT HISPANIC OR LATINO	Infiltrating Ductal Carcinoma	Positive	Positive	Negative	No	LumA
TCGA-BH-A0BQ	2	2	75.1667	FALSE	FEMALE	WHITE	39	NOT HISPANIC OR LATINO	Infiltrating Ductal Carcinoma	Positive	Positive	Positive	No	LumA
TCGA-BH-A0BR	2	2	77.6667	FALSE	FEMALE	WHITE	59	NOT HISPANIC OR LATINO	Infiltrating Ductal Carcinoma	Positive	Positive	Negative	No	LumA
TCGA-BH-A0BS	2	2	87.0667	FALSE	FEMALE	WHITE	55	NOT HISPANIC OR LATINO	Infiltrating Ductal Carcinoma	Positive	Positive	NA	No	LumA
TCGA-BH-A0BT	1	1	78.8333	FALSE	FEMALE	WHITE	56	NOT HISPANIC OR LATINO	Infiltrating Ductal Carcinoma	Positive	Positive	Negative	No	LumA
TCGA-BH-A0BV	2	2	50.6333	FALSE	FEMALE	WHITE	78	NA	Infiltrating Ductal Carcinoma	Positive	Positive	Negative	No	LumA
TCGA-BH-A0BW	2	2	79.0333	FALSE	FEMALE	BLACK OR AFRICAN AMERICAN	71	NOT HISPANIC OR LATINO	Infiltrating Ductal Carcinoma	Negative	Negative	NA	NA	Basal
TCGA-BH-A0BZ	2	2	75.1667	FALSE	FEMALE	WHITE	59	NOT HISPANIC OR LATINO	Infiltrating Ductal Carcinoma	Positive	Positive	Negative	No	LumB
TCGA-BH-A0C0	2	2	42.3333	FALSE	FEMALE	WHITE	62	NA	Infiltrating Ductal Carcinoma	Positive	Positive	Equivocal	No	LumB
TCGA-BH-A0C1	2	2	47.0333	TRUE	FEMALE	WHITE	61	NOT HISPANIC OR LATINO	Infiltrating Lobular Carcinoma	Positive	Positive	Negative	No	NA
TCGA-BH-A0C3	2	2	90.3	FALSE	FEMALE	WHITE	47	NA	Mixed Histology (please specify)	Negative	Positive	Negative	No	LumB
TCGA-BH-A0C7	2	2	92.2333	FALSE	FEMALE	WHITE	48	NOT HISPANIC OR LATINO	Infiltrating Ductal Carcinoma	Negative	Positive	NA	No	NA
TCGA-BH-A0DD	1	1	82.8667	FALSE	MALE	WHITE	58	NA	Infiltrating Ductal Carcinoma	Positive	Positive	Positive	No	LumB
TCGA-BH-A0DE	2	2	79.0667	FALSE	FEMALE	WHITE	62	NOT HISPANIC OR LATINO	Infiltrating Ductal Carcinoma	Positive	Positive	Negative	No	LumA
TCGA-BH-A0DG	2	2	68.0333	FALSE	FEMALE	BLACK OR AFRICAN AMERICAN	30	NOT HISPANIC OR LATINO	Infiltrating Ductal Carcinoma	Negative	Positive	Negative	No	LumA
TCGA-BH-A0DH	1	1	38.5333	FALSE	FEMALE	WHITE	63	NA	Infiltrating Ductal Carcinoma	Positive	Positive	Negative	No	LumA
TCGA-BH-A0DI	1	1	30.4	FALSE	FEMALE	WHITE	63	NOT HISPANIC OR LATINO	Infiltrating Ductal Carcinoma	Positive	Positive	Negative	No	LumA
TCGA-BH-A0DK	1	1	14.1	FALSE	FEMALE	WHITE	49	NA	Infiltrating Ductal Carcinoma	Positive	Positive	Negative	No	LumA
TCGA-BH-A0DL	2	2	79.3667	FALSE	FEMALE	WHITE	64	NOT HISPANIC OR LATINO	Other, specify	Negative	Positive	Negative	No	Basal
TCGA-BH-A0DO	2	2	54.8	FALSE	FEMALE	WHITE	78	NOT HISPANIC OR LATINO	Infiltrating Ductal Carcinoma	Positive	Positive	Negative	No	NA
TCGA-BH-A0DP	1	1	15.8667	FALSE	FEMALE	WHITE	60	NA	Infiltrating Lobular Carcinoma	Positive	Positive	Negative	No	LumA
TCGA-BH-A0DQ	1	1	3.26667	FALSE	FEMALE	WHITE	42	NA	Infiltrating Ductal Carcinoma	Positive	Positive	Negative	No	LumA
TCGA-BH-A0DS	1	1	2.6	FALSE	FEMALE	WHITE	71	NA	Infiltrating Ductal Carcinoma	Positive	Positive	Negative	No	LumA
TCGA-BH-A0DT	1	1	80.1	FALSE	FEMALE	WHITE	41	NA	Infiltrating Ductal Carcinoma	Positive	Positive	Negative	No	LumA
TCGA-BH-A0DV	2	2	68.8	FALSE	FEMALE	WHITE	54	NA	Infiltrating Ductal Carcinoma	Positive	Positive	Negative	No	LumA
TCGA-BH-A0DX	2	2	71.8667	FALSE	FEMALE	WHITE	62	NOT HISPANIC OR LATINO	Infiltrating Ductal Carcinoma	Positive	Positive	Negative	No	LumA
TCGA-BH-A0DZ	2	2	16.5	FALSE	FEMALE	WHITE	43	NA	Infiltrating Ductal Carcinoma	Positive	Positive	Positive	No	LumA
TCGA-BH-A0E0	1	1	4.46667	FALSE	FEMALE	WHITE	38	NA	Infiltrating Ductal Carcinoma	Negative	Negative	Negative	Yes	Basal
TCGA-BH-A0E1	1	1	15.9	FALSE	FEMALE	WHITE	52	NA	Infiltrating Ductal Carcinoma	Positive	Positive	Equivocal	No	LumA
TCGA-BH-A0E2	1	1	14.5	FALSE	FEMALE	BLACK OR AFRICAN AMERICAN	49	NA	Infiltrating Ductal Carcinoma	Positive	Positive	Negative	No	LumA
TCGA-BH-A0E6	2	1	9.76667	FALSE	FEMALE	WHITE	69	NA	Infiltrating Ductal Carcinoma	Negative	Negative	Equivocal	NA	Basal
TCGA-BH-A0E7	1	1	45.4333	FALSE	FEMALE	WHITE	79	NA	Infiltrating Ductal Carcinoma	Positive	Positive	Negative	No	LumA
TCGA-BH-A0E9	2	2	82.9667	FALSE	FEMALE	WHITE	53	NA	Infiltrating Lobular Carcinoma	Positive	Positive	Negative	No	NA
TCGA-BH-A0EA	2	2	33.0333	TRUE	FEMALE	WHITE	72	NOT HISPANIC OR LATINO	Infiltrating Ductal Carcinoma	Positive	Positive	Negative	No	LumA
TCGA-BH-A0EB	1	1	24.8333	FALSE	FEMALE	WHITE	69	NA	Infiltrating Ductal Carcinoma	Positive	Positive	Equivocal	No	LumA
TCGA-BH-A0EE	1	1	31.4333	FALSE	FEMALE	WHITE	68	NA	Infiltrating Ductal Carcinoma	Negative	Negative	Positive	No	Her2
TCGA-BH-A0EI	2	2	64.2	FALSE	FEMALE	WHITE	51	NOT HISPANIC OR LATINO	Infiltrating Ductal Carcinoma	Positive	Positive	Negative	No	LumA
TCGA-BH-A0GY	2	2	30.7667	FALSE	FEMALE	WHITE	67	NA	Infiltrating Ductal Carcinoma	Positive	Positive	Negative	No	LumA
TCGA-BH-A0GZ	2	2	10.9333	FALSE	FEMALE	WHITE	62	NA	Infiltrating Ductal Carcinoma	Positive	Positive	Equivocal	No	LumA
TCGA-BH-A0H0	2	2	15.3667	FALSE	FEMALE	WHITE	69	NA	Infiltrating Ductal Carcinoma	Positive	Positive	Negative	No	LumB
TCGA-BH-A0H3	2	2	64.2667	FALSE	FEMALE	WHITE	46	NOT HISPANIC OR LATINO	Infiltrating Ductal Carcinoma	Positive	Positive	NA	No	LumA
TCGA-BH-A0H5	2	2	54	FALSE	FEMALE	WHITE	45	NOT HISPANIC OR LATINO	Infiltrating Ductal Carcinoma	Positive	Positive	NA	No	LumA
TCGA-BH-A0H6	1	1	24.9	FALSE	FEMALE	WHITE	82	NA	Infiltrating Ductal Carcinoma	Positive	Positive	Negative	No	LumA
TCGA-BH-A0H7	2	2	23.4	FALSE	FEMALE	WHITE	65	NA	Infiltrating Ductal Carcinoma	Positive	Positive	Negative	No	LumA
TCGA-BH-A0H9	1	1	41.5667	FALSE	FEMALE	WHITE	69	NA	Infiltrating Ductal Carcinoma	Positive	Positive	Equivocal	No	LumA
TCGA-BH-A0HA	2	2	53.7	FALSE	FEMALE	WHITE	31	NOT HISPANIC OR LATINO	Infiltrating Ductal Carcinoma	Positive	Positive	NA	No	LumA
TCGA-BH-A0HB	2	2	26.8667	FALSE	FEMALE	WHITE	55	NA	Infiltrating Ductal Carcinoma	Positive	Positive	Equivocal	No	LumA
TCGA-BH-A0HF	2	2	24.2333	FALSE	FEMALE	WHITE	77	NA	Infiltrating Ductal Carcinoma	Positive	Positive	Negative	No	LumA
TCGA-BH-A0HI	2	2	20.6667	FALSE	FEMALE	WHITE	78	NA	Infiltrating Ductal Carcinoma	Positive	Positive	Negative	No	LumA
TCGA-BH-A0HK	2	2	5.93333	FALSE	FEMALE	WHITE	81	NA	Infiltrating Ductal Carcinoma	Negative	Positive	Negative	No	LumA
TCGA-BH-A0HL	1	1	2.4	FALSE	FEMALE	WHITE	56	NA	Infiltrating Ductal Carcinoma	Positive	Positive	Equivocal	No	LumA
TCGA-BH-A0HN	2	2	17.2	FALSE	FEMALE	WHITE	67	NA	Infiltrating Ductal Carcinoma	Positive	Positive	Equivocal	No	LumA
TCGA-BH-A0HO	2	1	2.53333	FALSE	FEMALE	WHITE	48	NA	Infiltrating Ductal Carcinoma	Positive	Positive	Negative	No	LumA
TCGA-BH-A0HP	1	1	13.8	FALSE	FEMALE	WHITE	65	NA	Infiltrating Lobular Carcinoma	Negative	Positive	Negative	No	LumA
TCGA-BH-A0HQ	2	2	37.3667	FALSE	FEMALE	WHITE	56	NA	Infiltrating Ductal Carcinoma	Positive	Positive	Negative	No	LumA
TCGA-BH-A0HU	1	1	13.0667	FALSE	FEMALE	WHITE	52	NA	Infiltrating Ductal Carcinoma	Positive	Positive	Negative	No	LumB
TCGA-BH-A0HW	2	2	52.0333	FALSE	FEMALE	ASIAN	62	NA	Infiltrating Ductal Carcinoma	Negative	Positive	Equivocal	No	LumB
TCGA-BH-A0HX	2	2	27.6333	FALSE	FEMALE	WHITE	54	NA	Infiltrating Ductal Carcinoma	Positive	Positive	Negative	No	LumA
TCGA-BH-A0HY	2	2	51.5	FALSE	FEMALE	WHITE	60	NOT HISPANIC OR LATINO	Infiltrating Ductal Carcinoma	Negative	Positive	Positive	No	LumB
TCGA-BH-A0RX	2	2	5.66667	FALSE	FEMALE	WHITE	59	NA	Infiltrating Ductal Carcinoma	Negative	Negative	Negative	Yes	Basal
TCGA-BH-A0W3	2	1	24.2667	FALSE	FEMALE	WHITE	58	NOT HISPANIC OR LATINO	Infiltrating Ductal Carcinoma	Positive	Positive	Equivocal	No	LumB
TCGA-BH-A0W4	2	1	25.3	FALSE	FEMALE	WHITE	46	NOT HISPANIC OR LATINO	Infiltrating Ductal Carcinoma	Positive	Positive	Negative	No	LumA
TCGA-BH-A0W5	2	2	42.9333	FALSE	FEMALE	WHITE	77	NOT HISPANIC OR LATINO	Infiltrating Ductal Carcinoma	Positive	Positive	Equivocal	No	LumA
TCGA-BH-A0W7	2	2	45.4333	FALSE	FEMALE	WHITE	49	NOT HISPANIC OR LATINO	Infiltrating Ductal Carcinoma	Positive	Positive	Negative	No	LumA
TCGA-BH-A0WA	2	2	23.3667	FALSE	FEMALE	WHITE	82	NOT HISPANIC OR LATINO	NA	Negative	Negative	Negative	Yes	Basal
TCGA-BH-A18F	1	1	33.3667	FALSE	FEMALE	WHITE	50	NOT HISPANIC OR LATINO	Infiltrating Ductal Carcinoma	Positive	Positive	Negative	No	LumA
TCGA-BH-A18G	1	1	4.96667	FALSE	FEMALE	WHITE	81	NOT HISPANIC OR LATINO	Infiltrating Ductal Carcinoma	Negative	Negative	Negative	Yes	Basal
TCGA-BH-A18H	2	2	21.7333	FALSE	FEMALE	WHITE	63	NOT HISPANIC OR LATINO	Infiltrating Ductal Carcinoma	Positive	Positive	Positive	No	LumA
TCGA-BH-A18I	2	2	36.4333	FALSE	FEMALE	WHITE	53	NOT HISPANIC OR LATINO	Infiltrating Ductal Carcinoma	Positive	Positive	Positive	No	LumA
TCGA-BH-A18J	1	1	20.4	TRUE	FEMALE	WHITE	56	NOT HISPANIC OR LATINO	Infiltrating Ductal Carcinoma	Positive	Positive	Negative	No	LumA
TCGA-BH-A18L	1	1	27.0333	TRUE	FEMALE	WHITE	50	NOT HISPANIC OR LATINO	Infiltrating Ductal Carcinoma	Positive	Positive	Negative	No	LumB
TCGA-BH-A18M	2	2	73.5667	TRUE	FEMALE	WHITE	39	NOT HISPANIC OR LATINO	Infiltrating Ductal Carcinoma	Positive	Positive	Positive	No	LumA
TCGA-BH-A18N	1	1	15.6	TRUE	FEMALE	WHITE	88	NOT HISPANIC OR LATINO	Infiltrating Ductal Carcinoma	Positive	Positive	Negative	No	LumA
TCGA-BH-A18P	1	1	30.7	TRUE	FEMALE	WHITE	60	NA	Infiltrating Ductal Carcinoma	Negative	Positive	Positive	No	Her2
TCGA-BH-A18Q	1	1	56.4	TRUE	FEMALE	WHITE	56	NOT HISPANIC OR LATINO	Infiltrating Ductal Carcinoma	Negative	Negative	Positive	No	Basal
TCGA-BH-A18R	2	2	38.0667	TRUE	FEMALE	WHITE	50	NOT HISPANIC OR LATINO	Infiltrating Ductal Carcinoma	Negative	Indeterminate	Positive	No	Her2
TCGA-BH-A18S	1	1	66.9667	TRUE	FEMALE	WHITE	79	NOT HISPANIC OR LATINO	Mucinous Carcinoma	Positive	Positive	Negative	No	LumA
TCGA-BH-A18T	2	2	7.46667	TRUE	FEMALE	WHITE	70	NOT HISPANIC OR LATINO	Infiltrating Ductal Carcinoma	Negative	Negative	Positive	No	Basal
TCGA-BH-A18U	1	1	52.1	TRUE	FEMALE	WHITE	72	NOT HISPANIC OR LATINO	Infiltrating Ductal Carcinoma	Positive	Positive	Positive	No	LumB
TCGA-BH-A18V	1	1	51.8667	TRUE	FEMALE	WHITE	48	NOT HISPANIC OR LATINO	Infiltrating Ductal Carcinoma	Negative	Negative	Negative	Yes	Basal
TCGA-BH-A1EN	1	1	70.9	TRUE	FEMALE	WHITE	78	NOT HISPANIC OR LATINO	Infiltrating Ductal Carcinoma	Negative	Negative	Positive	No	Her2
TCGA-BH-A1EO	2	2	93.2667	TRUE	FEMALE	WHITE	68	NOT HISPANIC OR LATINO	Mixed Histology (please specify)	Positive	Positive	Negative	No	LumA
TCGA-BH-A1ES	2	2	115.4	TRUE	FEMALE	WHITE	35	NOT HISPANIC OR LATINO	Infiltrating Ductal Carcinoma	Positive	Positive	Negative	No	LumA
TCGA-BH-A1ET	2	2	84	TRUE	FEMALE	WHITE	55	NOT HISPANIC OR LATINO	Infiltrating Ductal Carcinoma	Positive	Positive	Negative	No	LumA
TCGA-BH-A1EU	2	2	42.8667	TRUE	FEMALE	WHITE	83	NOT HISPANIC OR LATINO	Infiltrating Ductal Carcinoma	Positive	Positive	Negative	No	LumA
TCGA-BH-A1EV	2	2	12.1667	TRUE	FEMALE	WHITE	45	NOT HISPANIC OR LATINO	Infiltrating Ductal Carcinoma	Positive	Positive	Positive	No	Her2
TCGA-BH-A1EW	2	2	56.4667	TRUE	FEMALE	WHITE	38	NOT HISPANIC OR LATINO	Infiltrating Ductal Carcinoma	Negative	Negative	Negative	Yes	LumA
TCGA-BH-A1EX	2	2	50.2667	TRUE	FEMALE	WHITE	67	NOT HISPANIC OR LATINO	Infiltrating Ductal Carcinoma	Positive	Positive	Positive	No	LumA
TCGA-BH-A1EY	1	1	17.9333	TRUE	FEMALE	WHITE	79	NOT HISPANIC OR LATINO	Infiltrating Ductal Carcinoma	Positive	Positive	Negative	No	LumA
TCGA-BH-A1F0	1	1	26.1667	TRUE	FEMALE	WHITE	80	NOT HISPANIC OR LATINO	Infiltrating Ductal Carcinoma	Indeterminate	Negative	Negative	NA	Basal
TCGA-BH-A1F2	2	2	31.9667	TRUE	FEMALE	WHITE	53	NOT HISPANIC OR LATINO	Infiltrating Ductal Carcinoma	Positive	Positive	Positive	No	LumB
TCGA-BH-A1F5	2	2	90.4	TRUE	FEMALE	WHITE	62	NOT HISPANIC OR LATINO	Infiltrating Ductal Carcinoma	Positive	Positive	Negative	No	LumA
TCGA-BH-A1F6	2	2	98.8333	TRUE	FEMALE	WHITE	51	NOT HISPANIC OR LATINO	Infiltrating Ductal Carcinoma	Negative	Negative	Negative	Yes	Basal
TCGA-BH-A1F8	2	2	0.0333333	TRUE	FEMALE	WHITE	90	NOT HISPANIC OR LATINO	Infiltrating Ductal Carcinoma	Positive	Positive	Positive	No	LumB
TCGA-BH-A1FB	2	2	122.3	TRUE	FEMALE	WHITE	60	NOT HISPANIC OR LATINO	Infiltrating Ductal Carcinoma	Positive	Positive	Negative	No	LumA
TCGA-BH-A1FC	1	1	115.733	TRUE	FEMALE	BLACK OR AFRICAN AMERICAN	78	NOT HISPANIC OR LATINO	Medullary Carcinoma	Negative	Negative	Negative	Yes	Basal
TCGA-BH-A1FE	2	2	75.7667	TRUE	FEMALE	WHITE	31	NOT HISPANIC OR LATINO	Infiltrating Ductal Carcinoma	Positive	Positive	NA	No	LumA
TCGA-BH-A1FG	2	2	19.2333	TRUE	FEMALE	WHITE	88	NOT HISPANIC OR LATINO	Infiltrating Ductal Carcinoma	Positive	Positive	Negative	No	LumA
TCGA-BH-A1FH	2	2	34.4667	TRUE	FEMALE	WHITE	47	NOT HISPANIC OR LATINO	Infiltrating Ductal Carcinoma	Negative	Positive	NA	No	LumA
TCGA-BH-A1FJ	2	2	64.2333	TRUE	FEMALE	WHITE	66	NOT HISPANIC OR LATINO	Infiltrating Ductal Carcinoma	Positive	Negative	NA	No	LumB
TCGA-BH-A1FL	2	2	55.7667	TRUE	FEMALE	WHITE	69	NOT HISPANIC OR LATINO	Infiltrating Ductal Carcinoma	Positive	Positive	NA	No	LumA
TCGA-BH-A1FM	1	1	46.2667	TRUE	FEMALE	WHITE	44	NOT HISPANIC OR LATINO	Infiltrating Ductal Carcinoma	Negative	Positive	NA	No	LumB
TCGA-BH-A1FN	2	2	73.0667	TRUE	FEMALE	WHITE	34	NOT HISPANIC OR LATINO	Infiltrating Ductal Carcinoma	Positive	Positive	NA	No	LumB
TCGA-BH-A1FR	2	2	54.7333	TRUE	FEMALE	WHITE	73	NOT HISPANIC OR LATINO	Other, specify	Positive	Positive	NA	No	LumA
TCGA-BH-A1FU	2	2	56.2667	TRUE	FEMALE	WHITE	44	NOT HISPANIC OR LATINO	Infiltrating Ductal Carcinoma	Negative	Negative	NA	NA	Normal
TCGA-BH-A201	2	2	28.5333	FALSE	FEMALE	WHITE	64	NOT HISPANIC OR LATINO	Infiltrating Ductal Carcinoma	Positive	Positive	Negative	No	LumA
TCGA-BH-A202	1	1	26.5	FALSE	FEMALE	WHITE	60	NOT HISPANIC OR LATINO	Infiltrating Ductal Carcinoma	Positive	Positive	Positive	No	LumB
TCGA-BH-A203	1	1	39.1333	TRUE	FEMALE	WHITE	78	NOT HISPANIC OR LATINO	Infiltrating Ductal Carcinoma	NA	NA	NA	NA	Her2
TCGA-BH-A204	1	1	84.4667	TRUE	FEMALE	WHITE	80	NOT HISPANIC OR LATINO	Infiltrating Ductal Carcinoma	NA	NA	NA	NA	LumB
TCGA-BH-A208	1	1	58.6333	TRUE	FEMALE	WHITE	48	NOT HISPANIC OR LATINO	Infiltrating Ductal Carcinoma	NA	NA	NA	NA	Normal
TCGA-BH-A209	1	1	131.967	TRUE	FEMALE	BLACK OR AFRICAN AMERICAN	77	NOT HISPANIC OR LATINO	Medullary Carcinoma	Positive	Positive	NA	No	LumB
TCGA-BH-A28O	2	2	37.3333	FALSE	FEMALE	WHITE	50	NOT HISPANIC OR LATINO	Infiltrating Lobular Carcinoma	Positive	Positive	Negative	No	Normal
TCGA-BH-A28Q	2	2	37.3	FALSE	FEMALE	WHITE	46	NOT HISPANIC OR LATINO	Infiltrating Lobular Carcinoma	Positive	Positive	Negative	No	LumA
TCGA-BH-A2L8	1	1	20.4	FALSE	FEMALE	WHITE	45	NOT HISPANIC OR LATINO	Infiltrating Lobular Carcinoma	Positive	Positive	Negative	No	LumA
TCGA-BH-A42T	1	1	10.6667	TRUE	FEMALE	BLACK OR AFRICAN AMERICAN	75	NOT HISPANIC OR LATINO	Infiltrating Lobular Carcinoma	Positive	Positive	Positive	No	LumB
TCGA-BH-A42U	2	2	112.133	FALSE	FEMALE	BLACK OR AFRICAN AMERICAN	80	NOT HISPANIC OR LATINO	Infiltrating Lobular Carcinoma	Negative	Negative	Negative	Yes	Normal
TCGA-BH-A42V	2	2	21.1667	FALSE	FEMALE	BLACK OR AFRICAN AMERICAN	41	NOT HISPANIC OR LATINO	Infiltrating Ductal Carcinoma	Positive	Positive	Negative	No	LumA
TCGA-BH-A5IZ	1	1	18.9	FALSE	FEMALE	BLACK OR AFRICAN AMERICAN	51	NOT HISPANIC OR LATINO	Infiltrating Ductal Carcinoma	Negative	Positive	Negative	No	Basal
TCGA-BH-A5J0	2	2	23.8333	FALSE	FEMALE	BLACK OR AFRICAN AMERICAN	63	NOT HISPANIC OR LATINO	Infiltrating Ductal Carcinoma	Positive	Positive	Negative	No	LumA
TCGA-C8-A12L	2	1	12.1	FALSE	FEMALE	ASIAN	67	NOT HISPANIC OR LATINO	Infiltrating Ductal Carcinoma	Negative	Negative	Equivocal	NA	Her2
TCGA-C8-A12M	1	1	11.9333	FALSE	FEMALE	ASIAN	70	NOT HISPANIC OR LATINO	Infiltrating Ductal Carcinoma	Negative	Positive	Negative	No	LumB
TCGA-C8-A12N	1	1	11.9333	FALSE	FEMALE	ASIAN	58	NOT HISPANIC OR LATINO	Infiltrating Ductal Carcinoma	Positive	Positive	Negative	No	LumA
TCGA-C8-A12O	1	1	12.8333	FALSE	FEMALE	ASIAN	50	NOT HISPANIC OR LATINO	Infiltrating Ductal Carcinoma	Positive	Positive	Negative	No	LumA
TCGA-C8-A12P	2	2	11.9333	FALSE	FEMALE	ASIAN	55	NOT HISPANIC OR LATINO	Infiltrating Ductal Carcinoma	Negative	Negative	Positive	No	Her2
TCGA-C8-A12Q	1	1	12.8333	TRUE	FEMALE	ASIAN	78	NOT HISPANIC OR LATINO	Infiltrating Ductal Carcinoma	Negative	Negative	Positive	No	Her2
TCGA-C8-A12U	2	2	12.8333	FALSE	FEMALE	ASIAN	46	NOT HISPANIC OR LATINO	Infiltrating Ductal Carcinoma	Positive	Positive	Negative	No	LumB
TCGA-C8-A12V	2	2	12.8333	FALSE	FEMALE	ASIAN	55	NOT HISPANIC OR LATINO	Infiltrating Ductal Carcinoma	Negative	Negative	Negative	Yes	Basal
TCGA-C8-A12W	2	1	12.8333	FALSE	FEMALE	ASIAN	49	NOT HISPANIC OR LATINO	Infiltrating Ductal Carcinoma	Positive	Positive	Negative	No	LumB
TCGA-C8-A12X	1	1	12.8333	FALSE	FEMALE	ASIAN	62	NOT HISPANIC OR LATINO	Mucinous Carcinoma	Positive	Positive	Negative	No	LumA
TCGA-C8-A12Y	1	1	49.2	FALSE	FEMALE	ASIAN	44	NOT HISPANIC OR LATINO	Infiltrating Ductal Carcinoma	NA	NA	NA	NA	LumA
TCGA-C8-A12Z	1	1	12.7333	FALSE	FEMALE	ASIAN	45	NOT HISPANIC OR LATINO	Infiltrating Ductal Carcinoma	Negative	Negative	Positive	No	Her2
TCGA-C8-A130	1	1	12.3333	FALSE	FEMALE	ASIAN	52	NOT HISPANIC OR LATINO	Infiltrating Ductal Carcinoma	Positive	Positive	Equivocal	No	LumB
TCGA-C8-A131	1	1	13.7	FALSE	FEMALE	ASIAN	82	NOT HISPANIC OR LATINO	Infiltrating Ductal Carcinoma	Negative	Negative	Negative	Yes	Basal
TCGA-C8-A132	1	1	12.7667	FALSE	FEMALE	ASIAN	56	NOT HISPANIC OR LATINO	Infiltrating Ductal Carcinoma	Positive	Positive	NA	No	LumA
TCGA-C8-A134	1	1	12.7667	FALSE	FEMALE	ASIAN	52	NOT HISPANIC OR LATINO	Infiltrating Ductal Carcinoma	Negative	Negative	Equivocal	NA	Basal
TCGA-C8-A135	2	2	13.1	FALSE	FEMALE	ASIAN	64	NOT HISPANIC OR LATINO	Infiltrating Ductal Carcinoma	Negative	Negative	Positive	No	Her2
TCGA-C8-A137	1	1	12.6333	FALSE	FEMALE	ASIAN	34	NOT HISPANIC OR LATINO	Infiltrating Ductal Carcinoma	Negative	Negative	Positive	No	Her2
TCGA-C8-A138	1	1	12.6667	FALSE	FEMALE	ASIAN	54	NOT HISPANIC OR LATINO	Infiltrating Ductal Carcinoma	Negative	Positive	Equivocal	No	Her2
TCGA-C8-A1HE	1	1	12.5	FALSE	FEMALE	ASIAN	59	NOT HISPANIC OR LATINO	Infiltrating Ductal Carcinoma	Positive	Positive	Equivocal	No	LumA
TCGA-C8-A1HF	1	1	11.0667	FALSE	FEMALE	ASIAN	48	NOT HISPANIC OR LATINO	Infiltrating Ductal Carcinoma	Positive	Negative	Positive	No	Her2
TCGA-C8-A1HG	1	1	11.5	FALSE	FEMALE	ASIAN	50	NOT HISPANIC OR LATINO	Infiltrating Ductal Carcinoma	Positive	Positive	Negative	No	LumB
TCGA-C8-A1HJ	1	1	0.166667	FALSE	FEMALE	ASIAN	53	NOT HISPANIC OR LATINO	Infiltrating Ductal Carcinoma	Negative	Negative	Negative	Yes	Basal
TCGA-C8-A1HK	1	1	12.2	FALSE	FEMALE	ASIAN	53	NOT HISPANIC OR LATINO	Infiltrating Ductal Carcinoma	Negative	Negative	Positive	No	Her2
TCGA-C8-A1HL	1	1	10.5667	FALSE	FEMALE	ASIAN	38	NOT HISPANIC OR LATINO	Other, specify	Negative	Positive	Equivocal	No	LumB
TCGA-C8-A1HM	1	1	12.5	FALSE	FEMALE	ASIAN	74	NOT HISPANIC OR LATINO	Infiltrating Ductal Carcinoma	Positive	Positive	Negative	No	LumB
TCGA-C8-A1HN	1	1	13.1333	FALSE	FEMALE	ASIAN	56	NOT HISPANIC OR LATINO	Infiltrating Ductal Carcinoma	Positive	Positive	Equivocal	No	LumB
TCGA-C8-A1HO	1	1	12.5	FALSE	FEMALE	ASIAN	34	NOT HISPANIC OR LATINO	Infiltrating Ductal Carcinoma	Positive	Positive	Negative	No	LumA
TCGA-C8-A26V	1	1	20.5333	FALSE	FEMALE	ASIAN	47	NOT HISPANIC OR LATINO	Infiltrating Ductal Carcinoma	Positive	Positive	Negative	No	LumB
TCGA-C8-A26W	1	1	12.7	FALSE	FEMALE	ASIAN	58	NOT HISPANIC OR LATINO	Infiltrating Ductal Carcinoma	Positive	Positive	Equivocal	No	LumB
TCGA-C8-A26X	1	1	12.5333	FALSE	FEMALE	ASIAN	58	NOT HISPANIC OR LATINO	Infiltrating Ductal Carcinoma	Negative	Negative	Negative	Yes	Her2
TCGA-C8-A26Z	2	1	15.6667	FALSE	FEMALE	ASIAN	59	NOT HISPANIC OR LATINO	Infiltrating Ductal Carcinoma	Positive	Positive	Negative	No	LumA
TCGA-C8-A273	1	1	17.1	FALSE	FEMALE	ASIAN	29	NOT HISPANIC OR LATINO	Infiltrating Ductal Carcinoma	Positive	Positive	Negative	No	LumA
TCGA-C8-A274	1	1	16.9333	FALSE	FEMALE	ASIAN	63	NOT HISPANIC OR LATINO	Infiltrating Ductal Carcinoma	Positive	Positive	Negative	No	LumB
TCGA-C8-A275	1	1	0.0333333	FALSE	FEMALE	ASIAN	56	NOT HISPANIC OR LATINO	Infiltrating Ductal Carcinoma	NA	NA	NA	NA	Her2
TCGA-C8-A278	2	2	9.9	FALSE	FEMALE	ASIAN	61	NOT HISPANIC OR LATINO	Infiltrating Ductal Carcinoma	Negative	Negative	Positive	No	Her2
TCGA-C8-A27A	1	1	24.9	FALSE	FEMALE	ASIAN	48	NOT HISPANIC OR LATINO	Infiltrating Ductal Carcinoma	Positive	Positive	Negative	No	LumB
TCGA-C8-A27B	1	1	14.6333	FALSE	FEMALE	ASIAN	48	NOT HISPANIC OR LATINO	Infiltrating Ductal Carcinoma	Negative	Negative	Negative	Yes	Basal
TCGA-C8-A3M7	1	1	34.4667	TRUE	FEMALE	ASIAN	60	NOT HISPANIC OR LATINO	Infiltrating Lobular Carcinoma	Negative	Negative	Negative	Yes	LumA
TCGA-C8-A3M8	1	1	13.1333	FALSE	FEMALE	ASIAN	68	NOT HISPANIC OR LATINO	Infiltrating Lobular Carcinoma	Positive	Positive	Positive	No	LumB
TCGA-C8-A8HP	1	1	13.2	FALSE	FEMALE	ASIAN	59	NOT HISPANIC OR LATINO	Metaplastic Carcinoma	Negative	Negative	Positive	No	Her2
TCGA-C8-A8HQ	2	2	12.6667	FALSE	FEMALE	ASIAN	53	NOT HISPANIC OR LATINO	Mucinous Carcinoma	Positive	Positive	Negative	No	LumB
TCGA-C8-A8HR	1	1	13.6	FALSE	FEMALE	ASIAN	49	NOT HISPANIC OR LATINO	Infiltrating Lobular Carcinoma	NA	NA	NA	NA	Normal
TCGA-C8-A9FZ	2	2	19.7333	FALSE	FEMALE	WHITE	49	NOT HISPANIC OR LATINO	Mixed Histology (please specify)	NA	NA	Negative	NA	NA
TCGA-D8-A13Y	2	2	57.6	FALSE	FEMALE	WHITE	52	NOT HISPANIC OR LATINO	Infiltrating Ductal Carcinoma	Positive	Positive	Negative	No	LumB
TCGA-D8-A13Z	2	2	21.1667	FALSE	FEMALE	WHITE	51	NOT HISPANIC OR LATINO	Infiltrating Ductal Carcinoma	Negative	Negative	Negative	Yes	Her2
TCGA-D8-A140	1	1	13.4333	FALSE	FEMALE	WHITE	62	NOT HISPANIC OR LATINO	Infiltrating Ductal Carcinoma	Positive	Positive	Positive	No	LumA
TCGA-D8-A141	1	1	20.8667	FALSE	FEMALE	WHITE	40	NOT HISPANIC OR LATINO	Infiltrating Ductal Carcinoma	Positive	Positive	Negative	No	LumA
TCGA-D8-A142	2	2	14.1667	FALSE	FEMALE	WHITE	74	NOT HISPANIC OR LATINO	Infiltrating Ductal Carcinoma	Negative	Negative	Equivocal	NA	Basal
TCGA-D8-A143	1	1	14.3667	FALSE	FEMALE	WHITE	51	NOT HISPANIC OR LATINO	Infiltrating Ductal Carcinoma	Negative	Negative	Negative	Yes	Basal
TCGA-D8-A145	1	1	13.6667	FALSE	FEMALE	WHITE	80	NOT HISPANIC OR LATINO	Infiltrating Ductal Carcinoma	Positive	Positive	Equivocal	No	LumA
TCGA-D8-A147	1	1	19.4667	FALSE	FEMALE	WHITE	45	NOT HISPANIC OR LATINO	Infiltrating Ductal Carcinoma	Negative	Negative	Negative	Yes	Basal
TCGA-D8-A1J8	2	1	14.3667	FALSE	FEMALE	WHITE	77	NOT HISPANIC OR LATINO	Infiltrating Ductal Carcinoma	Positive	Positive	Negative	No	LumB
TCGA-D8-A1J9	1	1	17.7333	FALSE	FEMALE	WHITE	48	NOT HISPANIC OR LATINO	Infiltrating Ductal Carcinoma	Negative	Positive	Positive	No	LumB
TCGA-D8-A1JA	1	1	16.7333	FALSE	FEMALE	WHITE	60	NOT HISPANIC OR LATINO	Infiltrating Ductal Carcinoma	Negative	Negative	Positive	No	Her2
TCGA-D8-A1JB	1	1	56.2667	FALSE	FEMALE	WHITE	54	NOT HISPANIC OR LATINO	Infiltrating Ductal Carcinoma	Positive	Positive	Equivocal	No	LumA
TCGA-D8-A1JC	2	2	16	FALSE	FEMALE	WHITE	59	NOT HISPANIC OR LATINO	Infiltrating Ductal Carcinoma	Positive	Positive	Negative	No	LumB
TCGA-D8-A1JD	1	1	18.4	FALSE	FEMALE	WHITE	41	NOT HISPANIC OR LATINO	Infiltrating Ductal Carcinoma	Positive	Positive	Negative	No	LumB
TCGA-D8-A1JE	2	2	19.1667	FALSE	FEMALE	WHITE	62	NOT HISPANIC OR LATINO	Infiltrating Ductal Carcinoma	Positive	Positive	Negative	No	LumB
TCGA-D8-A1JF	1	1	12.2	FALSE	FEMALE	WHITE	79	NOT HISPANIC OR LATINO	Infiltrating Ductal Carcinoma	Negative	Negative	Negative	Yes	Her2
TCGA-D8-A1JG	2	2	53.7333	FALSE	FEMALE	WHITE	62	NOT HISPANIC OR LATINO	Infiltrating Ductal Carcinoma	Negative	Negative	Equivocal	NA	NA
TCGA-D8-A1JH	2	2	14.2	FALSE	FEMALE	WHITE	56	NOT HISPANIC OR LATINO	Infiltrating Ductal Carcinoma	Positive	Positive	Negative	No	LumA
TCGA-D8-A1JI	2	2	19.2333	FALSE	FEMALE	WHITE	54	NOT HISPANIC OR LATINO	Infiltrating Ductal Carcinoma	Positive	Positive	Negative	No	LumB
TCGA-D8-A1JJ	2	2	20.3667	FALSE	FEMALE	WHITE	54	NOT HISPANIC OR LATINO	Infiltrating Ductal Carcinoma	Positive	Positive	Negative	No	LumB
TCGA-D8-A1JL	1	1	20.3667	FALSE	FEMALE	WHITE	72	NOT HISPANIC OR LATINO	Infiltrating Ductal Carcinoma	Negative	Negative	Negative	Yes	Basal
TCGA-D8-A1JM	1	1	19.6667	FALSE	FEMALE	WHITE	59	NOT HISPANIC OR LATINO	Infiltrating Ductal Carcinoma	Negative	Positive	Negative	No	Basal
TCGA-D8-A1JN	1	1	20.6667	FALSE	FEMALE	WHITE	80	NOT HISPANIC OR LATINO	Infiltrating Lobular Carcinoma	Positive	Positive	Indeterminate	No	LumA
TCGA-D8-A1JP	1	1	21.3	FALSE	FEMALE	WHITE	73	NOT HISPANIC OR LATINO	Infiltrating Ductal Carcinoma	Positive	Positive	Negative	No	LumA
TCGA-D8-A1JS	2	2	12.3667	FALSE	FEMALE	WHITE	77	NOT HISPANIC OR LATINO	Other, specify	Positive	Positive	Negative	No	LumA
TCGA-D8-A1JT	1	1	13.5	FALSE	FEMALE	WHITE	70	NOT HISPANIC OR LATINO	Other, specify	Positive	Positive	Equivocal	No	LumB
TCGA-D8-A1JU	2	2	14.9	FALSE	FEMALE	WHITE	51	NOT HISPANIC OR LATINO	Infiltrating Ductal Carcinoma	Positive	Positive	Negative	No	LumA
TCGA-D8-A1X5	2	2	18.8333	FALSE	FEMALE	WHITE	81	NOT HISPANIC OR LATINO	Infiltrating Ductal Carcinoma	Positive	Positive	Positive	No	LumB
TCGA-D8-A1X6	1	1	18.0333	FALSE	FEMALE	WHITE	80	NOT HISPANIC OR LATINO	Infiltrating Ductal Carcinoma	Positive	Positive	Negative	No	LumB
TCGA-D8-A1X7	1	1	16.9667	FALSE	FEMALE	WHITE	40	NOT HISPANIC OR LATINO	Other, specify	Positive	Positive	Negative	No	LumB
TCGA-D8-A1X8	1	1	26.1	FALSE	FEMALE	WHITE	62	NOT HISPANIC OR LATINO	Infiltrating Lobular Carcinoma	Indeterminate	Positive	Negative	No	LumA
TCGA-D8-A1X9	1	1	24.2333	FALSE	FEMALE	WHITE	66	NOT HISPANIC OR LATINO	Infiltrating Ductal Carcinoma	Positive	Positive	Indeterminate	No	LumA
TCGA-D8-A1XA	1	1	27.9667	FALSE	FEMALE	WHITE	64	NOT HISPANIC OR LATINO	Infiltrating Ductal Carcinoma	Positive	Positive	Equivocal	No	LumA
TCGA-D8-A1XB	2	2	18.4	FALSE	FEMALE	WHITE	62	NOT HISPANIC OR LATINO	Infiltrating Ductal Carcinoma	Positive	Positive	Negative	No	LumA
TCGA-D8-A1XC	2	2	12.5667	TRUE	FEMALE	WHITE	85	NOT HISPANIC OR LATINO	Mucinous Carcinoma	Positive	Positive	Negative	No	LumA
TCGA-D8-A1XD	1	1	17.4	FALSE	FEMALE	WHITE	36	NOT HISPANIC OR LATINO	Infiltrating Ductal Carcinoma	Positive	Positive	Negative	No	LumA
TCGA-D8-A1XF	1	1	15.4333	FALSE	FEMALE	WHITE	45	NOT HISPANIC OR LATINO	Infiltrating Ductal Carcinoma	Positive	Positive	Negative	No	LumB
TCGA-D8-A1XG	1	1	14.9333	FALSE	FEMALE	WHITE	86	NOT HISPANIC OR LATINO	Infiltrating Ductal Carcinoma	Negative	Positive	Negative	No	LumA
TCGA-D8-A1XJ	1	1	22.1333	FALSE	FEMALE	WHITE	76	NOT HISPANIC OR LATINO	Other, specify	Positive	Positive	Positive	No	Her2
TCGA-D8-A1XK	2	2	14.7	FALSE	FEMALE	WHITE	55	NOT HISPANIC OR LATINO	Infiltrating Ductal Carcinoma	Negative	Negative	Negative	Yes	Basal
TCGA-D8-A1XL	2	2	20.2	FALSE	FEMALE	WHITE	34	NOT HISPANIC OR LATINO	Infiltrating Ductal Carcinoma	Positive	Positive	Equivocal	No	LumB
TCGA-D8-A1XM	1	1	17.9333	FALSE	FEMALE	WHITE	57	NOT HISPANIC OR LATINO	Infiltrating Ductal Carcinoma	Positive	Positive	Negative	No	LumA
TCGA-D8-A1XO	1	1	56.0667	FALSE	FEMALE	WHITE	56	NOT HISPANIC OR LATINO	Infiltrating Lobular Carcinoma	Positive	Positive	Negative	No	LumA
TCGA-D8-A1XQ	1	1	16.6333	FALSE	FEMALE	WHITE	69	NOT HISPANIC OR LATINO	Infiltrating Ductal Carcinoma	Negative	Negative	Negative	Yes	Basal
TCGA-D8-A1XR	2	2	16.0667	FALSE	FEMALE	WHITE	56	NOT HISPANIC OR LATINO	Infiltrating Ductal Carcinoma	Positive	Positive	Negative	No	LumB
TCGA-D8-A1XS	2	2	16.5333	FALSE	MALE	WHITE	48	NOT HISPANIC OR LATINO	Other, specify	Positive	Positive	Positive	No	LumB
TCGA-D8-A1XT	1	1	16.8667	FALSE	FEMALE	WHITE	61	NOT HISPANIC OR LATINO	Infiltrating Ductal Carcinoma	Negative	Negative	Positive	No	Her2
TCGA-D8-A1XU	1	1	13.1667	FALSE	FEMALE	WHITE	56	NOT HISPANIC OR LATINO	Infiltrating Ductal Carcinoma	Positive	Positive	Negative	No	LumA
TCGA-D8-A1XV	1	1	15.3667	FALSE	FEMALE	WHITE	84	NOT HISPANIC OR LATINO	Mucinous Carcinoma	Positive	Positive	Equivocal	No	LumA
TCGA-D8-A1XW	2	2	43.6333	FALSE	FEMALE	WHITE	53	NOT HISPANIC OR LATINO	Infiltrating Ductal Carcinoma	Positive	Negative	Negative	No	Normal
TCGA-D8-A1XY	2	1	16.7667	FALSE	FEMALE	WHITE	74	NOT HISPANIC OR LATINO	Infiltrating Ductal Carcinoma	Positive	Positive	Positive	No	LumA
TCGA-D8-A1XZ	1	1	15.5333	FALSE	FEMALE	WHITE	81	NOT HISPANIC OR LATINO	Infiltrating Ductal Carcinoma	Negative	Positive	Negative	No	LumB
TCGA-D8-A1Y0	1	1	15.7333	FALSE	FEMALE	WHITE	65	NOT HISPANIC OR LATINO	Infiltrating Ductal Carcinoma	Positive	Positive	Negative	No	LumA
TCGA-D8-A1Y1	1	1	10.0667	TRUE	FEMALE	WHITE	80	NOT HISPANIC OR LATINO	Infiltrating Ductal Carcinoma	Positive	Positive	Negative	No	LumB
TCGA-D8-A1Y2	1	1	14.4333	FALSE	FEMALE	WHITE	71	NOT HISPANIC OR LATINO	Infiltrating Ductal Carcinoma	Positive	Positive	Indeterminate	No	LumB
TCGA-D8-A1Y3	2	2	14.3333	FALSE	FEMALE	WHITE	61	NOT HISPANIC OR LATINO	Infiltrating Ductal Carcinoma	Positive	Positive	Indeterminate	No	LumB
TCGA-D8-A27E	1	1	17.6667	FALSE	FEMALE	WHITE	66	NOT HISPANIC OR LATINO	Other, specify	Positive	Positive	Negative	No	LumA
TCGA-D8-A27F	1	1	16.2667	FALSE	FEMALE	WHITE	40	NOT HISPANIC OR LATINO	Infiltrating Ductal Carcinoma	Negative	Negative	Negative	Yes	Basal
TCGA-D8-A27G	2	2	13.6333	FALSE	FEMALE	WHITE	75	NOT HISPANIC OR LATINO	Infiltrating Lobular Carcinoma	Positive	Positive	Equivocal	No	LumA
TCGA-D8-A27H	1	1	13.2333	FALSE	FEMALE	WHITE	72	NOT HISPANIC OR LATINO	Infiltrating Ductal Carcinoma	Negative	Negative	Negative	Yes	Basal
TCGA-D8-A27I	1	1	14.6333	FALSE	FEMALE	WHITE	58	NOT HISPANIC OR LATINO	Infiltrating Lobular Carcinoma	Positive	Positive	Negative	No	LumA
TCGA-D8-A27K	1	1	48.7	FALSE	FEMALE	WHITE	47	NOT HISPANIC OR LATINO	Infiltrating Ductal Carcinoma	Positive	Positive	Negative	No	LumA
TCGA-D8-A27L	1	1	16.6333	FALSE	FEMALE	WHITE	49	NOT HISPANIC OR LATINO	Infiltrating Ductal Carcinoma	Positive	Positive	Negative	No	LumA
TCGA-D8-A27M	2	1	13.6667	FALSE	FEMALE	WHITE	59	NOT HISPANIC OR LATINO	Infiltrating Ductal Carcinoma	Negative	Negative	Negative	Yes	Basal
TCGA-D8-A27N	1	1	17.3	FALSE	FEMALE	WHITE	36	NOT HISPANIC OR LATINO	Infiltrating Ductal Carcinoma	Positive	Positive	Positive	No	LumB
TCGA-D8-A27P	1	1	1.63333	FALSE	FEMALE	WHITE	64	NOT HISPANIC OR LATINO	Infiltrating Ductal Carcinoma	Positive	Positive	Negative	No	LumA
TCGA-D8-A27R	1	1	10.2333	FALSE	FEMALE	WHITE	41	NOT HISPANIC OR LATINO	Infiltrating Ductal Carcinoma	Positive	Positive	Equivocal	No	LumB
TCGA-D8-A27T	2	1	13.2667	FALSE	FEMALE	WHITE	53	NOT HISPANIC OR LATINO	Infiltrating Lobular Carcinoma	Positive	Positive	Negative	No	LumA
TCGA-D8-A27V	1	1	12.7	FALSE	FEMALE	WHITE	62	NOT HISPANIC OR LATINO	Infiltrating Lobular Carcinoma	Positive	Positive	Negative	No	LumA
TCGA-D8-A27W	2	2	12.4333	FALSE	FEMALE	WHITE	55	NOT HISPANIC OR LATINO	Mucinous Carcinoma	Positive	Positive	Equivocal	No	LumB
TCGA-D8-A3Z5	2	2	33.8333	FALSE	FEMALE	WHITE	54	NOT HISPANIC OR LATINO	Infiltrating Lobular Carcinoma	Positive	Positive	Negative	No	LumA
TCGA-D8-A3Z6	2	1	18.7667	FALSE	FEMALE	WHITE	56	NOT HISPANIC OR LATINO	Infiltrating Lobular Carcinoma	Positive	Positive	Negative	No	LumA
TCGA-D8-A4Z1	1	1	21.9667	FALSE	FEMALE	WHITE	68	NOT HISPANIC OR LATINO	Infiltrating Lobular Carcinoma	Positive	Positive	Negative	No	LumA
TCGA-D8-A73U	2	2	16.4	FALSE	FEMALE	WHITE	88	NOT HISPANIC OR LATINO	Infiltrating Lobular Carcinoma	Positive	Positive	Negative	No	LumA
TCGA-D8-A73W	2	2	12.8333	TRUE	FEMALE	WHITE	79	NOT HISPANIC OR LATINO	Mucinous Carcinoma	Negative	Positive	Negative	No	LumA
TCGA-D8-A73X	2	2	25.5667	FALSE	FEMALE	WHITE	53	NOT HISPANIC OR LATINO	Other, specify	Positive	Positive	Negative	No	LumA
TCGA-E2-A105	1	1	43.6	FALSE	FEMALE	WHITE	79	NOT HISPANIC OR LATINO	Infiltrating Ductal Carcinoma	Positive	Positive	Equivocal	No	LumA
TCGA-E2-A106	1	1	84.7	FALSE	FEMALE	ASIAN	34	NOT HISPANIC OR LATINO	Infiltrating Ductal Carcinoma	Positive	Positive	Equivocal	No	LumA
TCGA-E2-A107	1	1	34.9	FALSE	FEMALE	WHITE	54	NOT HISPANIC OR LATINO	Infiltrating Lobular Carcinoma	Negative	Positive	Equivocal	No	LumA
TCGA-E2-A108	2	2	27.9	FALSE	FEMALE	WHITE	64	NOT HISPANIC OR LATINO	Infiltrating Ductal Carcinoma	Positive	Positive	Negative	No	Normal
TCGA-E2-A109	1	1	47.2333	FALSE	FEMALE	WHITE	64	NOT HISPANIC OR LATINO	Infiltrating Ductal Carcinoma	Negative	Positive	Equivocal	No	LumB
TCGA-E2-A10A	2	2	40.9667	FALSE	FEMALE	WHITE	41	NOT HISPANIC OR LATINO	Infiltrating Ductal Carcinoma	Positive	Positive	Positive	No	LumA
TCGA-E2-A10B	2	2	38.0333	FALSE	FEMALE	WHITE	67	NOT HISPANIC OR LATINO	Infiltrating Ductal Carcinoma	Positive	Positive	Equivocal	No	LumA
TCGA-E2-A10C	1	1	40.6667	FALSE	FEMALE	WHITE	54	NOT HISPANIC OR LATINO	Infiltrating Ductal Carcinoma	Positive	Positive	Negative	No	LumB
TCGA-E2-A10E	2	2	28.8333	FALSE	FEMALE	WHITE	64	NOT HISPANIC OR LATINO	Infiltrating Ductal Carcinoma	Positive	Positive	Equivocal	No	LumA
TCGA-E2-A10F	1	1	29.2667	FALSE	FEMALE	WHITE	47	NOT HISPANIC OR LATINO	Infiltrating Lobular Carcinoma	Positive	Positive	Equivocal	No	LumA
TCGA-E2-A14N	1	1	47.8	FALSE	FEMALE	WHITE	37	NOT HISPANIC OR LATINO	Infiltrating Ductal Carcinoma	Negative	Negative	Negative	Yes	Basal
TCGA-E2-A14O	1	1	45.3	FALSE	FEMALE	WHITE	76	NOT HISPANIC OR LATINO	Infiltrating Ductal Carcinoma	Positive	Positive	Equivocal	No	LumB
TCGA-E2-A14P	1	1	41.5333	FALSE	FEMALE	WHITE	79	NOT HISPANIC OR LATINO	Infiltrating Ductal Carcinoma	Negative	Negative	Positive	No	Her2
TCGA-E2-A14Q	1	1	38.7667	FALSE	FEMALE	WHITE	50	NOT HISPANIC OR LATINO	Infiltrating Ductal Carcinoma	Positive	Positive	Negative	No	LumA
TCGA-E2-A14R	2	2	39.1333	FALSE	FEMALE	WHITE	62	NOT HISPANIC OR LATINO	Infiltrating Ductal Carcinoma	Negative	Negative	Negative	Yes	Basal
TCGA-E2-A14S	1	1	33.6333	FALSE	FEMALE	WHITE	65	NOT HISPANIC OR LATINO	Infiltrating Ductal Carcinoma	Positive	Positive	Equivocal	No	LumB
TCGA-E2-A14T	1	1	77.0333	FALSE	FEMALE	WHITE	52	NOT HISPANIC OR LATINO	Infiltrating Ductal Carcinoma	Positive	Positive	Negative	No	LumA
TCGA-E2-A14U	2	2	43.9333	FALSE	FEMALE	WHITE	74	NOT HISPANIC OR LATINO	Infiltrating Lobular Carcinoma	Positive	Positive	Equivocal	No	LumA
TCGA-E2-A14V	1	1	34.7333	FALSE	FEMALE	WHITE	53	NOT HISPANIC OR LATINO	Infiltrating Ductal Carcinoma	Positive	Positive	Positive	No	Her2
TCGA-E2-A14W	1	1	32.4667	FALSE	MALE	WHITE	78	NOT HISPANIC OR LATINO	Infiltrating Ductal Carcinoma	Positive	Positive	NA	No	LumB
TCGA-E2-A14X	1	1	32.4	FALSE	FEMALE	BLACK OR AFRICAN AMERICAN	55	NOT HISPANIC OR LATINO	Infiltrating Ductal Carcinoma	Negative	Negative	Negative	Yes	Basal
TCGA-E2-A14Y	2	2	70.3	FALSE	FEMALE	WHITE	35	NOT HISPANIC OR LATINO	Infiltrating Ductal Carcinoma	Positive	Positive	Equivocal	No	Basal
TCGA-E2-A14Z	2	2	18.7667	TRUE	FEMALE	WHITE	64	NOT HISPANIC OR LATINO	Infiltrating Ductal Carcinoma	Positive	Positive	Negative	No	LumA
TCGA-E2-A150	2	2	64.5	FALSE	FEMALE	WHITE	48	NOT HISPANIC OR LATINO	Infiltrating Ductal Carcinoma	Negative	Negative	Negative	Yes	Basal
TCGA-E2-A152	2	2	70.9333	FALSE	FEMALE	WHITE	56	NOT HISPANIC OR LATINO	Infiltrating Ductal Carcinoma	Negative	Positive	Positive	No	Her2
TCGA-E2-A153	2	2	23.5667	FALSE	FEMALE	WHITE	51	NOT HISPANIC OR LATINO	Infiltrating Ductal Carcinoma	Positive	Positive	Negative	No	LumA
TCGA-E2-A154	2	2	19.7	FALSE	FEMALE	WHITE	68	NOT HISPANIC OR LATINO	Infiltrating Ductal Carcinoma	Positive	Positive	Negative	No	LumA
TCGA-E2-A155	2	2	21.3333	FALSE	FEMALE	WHITE	58	NOT HISPANIC OR LATINO	Infiltrating Ductal Carcinoma	Negative	Positive	Negative	No	LumB
TCGA-E2-A156	1	1	24.2	FALSE	FEMALE	WHITE	61	NOT HISPANIC OR LATINO	Infiltrating Ductal Carcinoma	Positive	Positive	Negative	No	LumA
TCGA-E2-A158	1	1	15	FALSE	FEMALE	WHITE	43	NOT HISPANIC OR LATINO	Infiltrating Ductal Carcinoma	Negative	Negative	Negative	Yes	Basal
TCGA-E2-A159	1	1	25.4	FALSE	FEMALE	WHITE	50	NOT HISPANIC OR LATINO	Infiltrating Ductal Carcinoma	Negative	Negative	NA	NA	Basal
TCGA-E2-A15A	2	2	23.6667	FALSE	FEMALE	WHITE	45	NOT HISPANIC OR LATINO	Infiltrating Ductal Carcinoma	Positive	Positive	Negative	No	LumB
TCGA-E2-A15C	1	1	23.1333	FALSE	FEMALE	WHITE	61	NOT HISPANIC OR LATINO	Infiltrating Ductal Carcinoma	Positive	Positive	Equivocal	No	LumA
TCGA-E2-A15D	1	1	17.5333	FALSE	FEMALE	WHITE	47	NOT HISPANIC OR LATINO	Infiltrating Ductal Carcinoma	Positive	Positive	Equivocal	No	LumA
TCGA-E2-A15E	1	1	21	FALSE	FEMALE	WHITE	40	NOT HISPANIC OR LATINO	Infiltrating Ductal Carcinoma	Positive	Positive	NA	No	LumA
TCGA-E2-A15F	1	1	21.9333	FALSE	FEMALE	WHITE	64	NOT HISPANIC OR LATINO	Infiltrating Ductal Carcinoma	Positive	Positive	Negative	No	LumA
TCGA-E2-A15G	2	2	18.4667	FALSE	FEMALE	WHITE	76	NOT HISPANIC OR LATINO	Mixed Histology (please specify)	Positive	Positive	Negative	No	LumA
TCGA-E2-A15H	2	2	13.1	FALSE	FEMALE	WHITE	38	NOT HISPANIC OR LATINO	Infiltrating Ductal Carcinoma	Positive	Positive	Equivocal	No	LumA
TCGA-E2-A15I	1	1	56.4	FALSE	FEMALE	WHITE	44	NOT HISPANIC OR LATINO	Infiltrating Ductal Carcinoma	Positive	Positive	Equivocal	No	LumA
TCGA-E2-A15J	2	2	54.6667	FALSE	FEMALE	WHITE	51	NOT HISPANIC OR LATINO	Infiltrating Ductal Carcinoma	Positive	Positive	Equivocal	No	LumA
TCGA-E2-A15K	1	1	9.16667	FALSE	FEMALE	WHITE	58	NOT HISPANIC OR LATINO	Infiltrating Ductal Carcinoma	Positive	Positive	Equivocal	No	LumB
TCGA-E2-A15L	1	1	20.8667	FALSE	FEMALE	BLACK OR AFRICAN AMERICAN	65	NOT HISPANIC OR LATINO	Infiltrating Lobular Carcinoma	Positive	Positive	Equivocal	No	LumA
TCGA-E2-A15M	2	2	11.2	TRUE	FEMALE	WHITE	66	NOT HISPANIC OR LATINO	Infiltrating Lobular Carcinoma	Positive	Positive	Negative	No	LumA
TCGA-E2-A15O	1	1	9.63333	FALSE	FEMALE	BLACK OR AFRICAN AMERICAN	89	NOT HISPANIC OR LATINO	Infiltrating Ductal Carcinoma	Positive	Positive	Equivocal	No	LumA
TCGA-E2-A15P	1	1	19.8333	FALSE	FEMALE	WHITE	61	NOT HISPANIC OR LATINO	Infiltrating Ductal Carcinoma	Positive	Positive	Negative	No	LumA
TCGA-E2-A15R	2	2	57.7333	FALSE	FEMALE	WHITE	64	NOT HISPANIC OR LATINO	Infiltrating Ductal Carcinoma	Positive	Positive	Equivocal	No	LumA
TCGA-E2-A15S	1	1	14.2667	FALSE	FEMALE	WHITE	34	NOT HISPANIC OR LATINO	Infiltrating Ductal Carcinoma	Negative	Positive	Equivocal	No	LumB
TCGA-E2-A15T	2	2	52.1	FALSE	FEMALE	WHITE	65	NOT HISPANIC OR LATINO	Infiltrating Ductal Carcinoma	Positive	Positive	Equivocal	No	LumB
TCGA-E2-A1AZ	1	1	77.6333	FALSE	FEMALE	WHITE	63	HISPANIC OR LATINO	Infiltrating Ductal Carcinoma	Negative	Negative	Indeterminate	NA	Basal
TCGA-E2-A1B0	2	2	54.3667	FALSE	FEMALE	WHITE	50	NOT HISPANIC OR LATINO	Infiltrating Ductal Carcinoma	Negative	Negative	Positive	No	Her2
TCGA-E2-A1B1	1	1	88.4333	FALSE	FEMALE	WHITE	45	NOT HISPANIC OR LATINO	Infiltrating Ductal Carcinoma	Positive	Positive	Equivocal	No	LumA
TCGA-E2-A1B4	2	2	33.4667	TRUE	FEMALE	WHITE	74	NOT HISPANIC OR LATINO	Infiltrating Ductal Carcinoma	Positive	Positive	Negative	No	LumA
TCGA-E2-A1B5	1	1	32.8	FALSE	FEMALE	WHITE	46	NOT HISPANIC OR LATINO	Infiltrating Lobular Carcinoma	Positive	Positive	Negative	No	LumA
TCGA-E2-A1B6	1	1	28.9	FALSE	FEMALE	WHITE	44	NOT HISPANIC OR LATINO	Infiltrating Ductal Carcinoma	Negative	Negative	Equivocal	NA	Basal
TCGA-E2-A1BC	2	2	16.7	FALSE	FEMALE	NA	63	NA	Infiltrating Ductal Carcinoma	Positive	Positive	Negative	No	LumA
TCGA-E2-A1BD	1	1	37.7667	FALSE	FEMALE	WHITE	53	NOT HISPANIC OR LATINO	Infiltrating Ductal Carcinoma	Positive	Positive	Equivocal	No	LumA
TCGA-E2-A1IE	1	1	78.7333	FALSE	FEMALE	WHITE	61	NOT HISPANIC OR LATINO	Infiltrating Ductal Carcinoma	Positive	Positive	Equivocal	No	LumA
TCGA-E2-A1IF	1	1	37.9333	FALSE	FEMALE	WHITE	74	NOT HISPANIC OR LATINO	Infiltrating Ductal Carcinoma	Positive	Positive	Negative	No	LumA
TCGA-E2-A1IG	2	1	71.3333	FALSE	FEMALE	WHITE	45	NOT HISPANIC OR LATINO	Infiltrating Ductal Carcinoma	Positive	Positive	Negative	No	LumA
TCGA-E2-A1IH	1	1	34.2	FALSE	FEMALE	WHITE	80	NOT HISPANIC OR LATINO	Infiltrating Lobular Carcinoma	Positive	Positive	Equivocal	No	LumA
TCGA-E2-A1II	1	1	34.1667	FALSE	FEMALE	WHITE	51	NOT HISPANIC OR LATINO	Infiltrating Ductal Carcinoma	Positive	Negative	Negative	No	Basal
TCGA-E2-A1IJ	2	2	28.8333	FALSE	FEMALE	WHITE	57	NOT HISPANIC OR LATINO	Infiltrating Lobular Carcinoma	Positive	Positive	Equivocal	No	LumA
TCGA-E2-A1IK	1	1	60	FALSE	FEMALE	WHITE	71	NOT HISPANIC OR LATINO	Infiltrating Ductal Carcinoma	Positive	Positive	Negative	No	LumA
TCGA-E2-A1IL	2	2	3.93333	FALSE	FEMALE	WHITE	78	NOT HISPANIC OR LATINO	Infiltrating Lobular Carcinoma	Positive	Positive	Negative	No	LumA
TCGA-E2-A1IN	2	2	22.5	FALSE	FEMALE	WHITE	60	NOT HISPANIC OR LATINO	Infiltrating Ductal Carcinoma	Positive	Positive	Negative	No	LumA
TCGA-E2-A1IO	1	1	61.8333	FALSE	FEMALE	WHITE	37	NOT HISPANIC OR LATINO	Infiltrating Ductal Carcinoma	Positive	Positive	Equivocal	No	LumA
TCGA-E2-A1IU	2	1	11.2333	FALSE	FEMALE	WHITE	60	NOT HISPANIC OR LATINO	Infiltrating Ductal Carcinoma	Positive	Positive	Negative	No	LumA
TCGA-E2-A1L6	2	2	54.9333	FALSE	FEMALE	WHITE	44	NOT HISPANIC OR LATINO	Infiltrating Ductal Carcinoma	Positive	Positive	Negative	No	LumA
TCGA-E2-A1L7	1	1	61.2	FALSE	FEMALE	WHITE	40	NOT HISPANIC OR LATINO	Infiltrating Ductal Carcinoma	Negative	Negative	Negative	Yes	LumB
TCGA-E2-A1L8	1	1	74.6667	FALSE	FEMALE	BLACK OR AFRICAN AMERICAN	52	NOT HISPANIC OR LATINO	Infiltrating Lobular Carcinoma	Positive	Positive	Equivocal	No	LumA
TCGA-E2-A1L9	2	2	19.9333	FALSE	FEMALE	WHITE	40	NOT HISPANIC OR LATINO	Infiltrating Ductal Carcinoma	Positive	Positive	Negative	No	LumA
TCGA-E2-A1LA	2	2	24.9333	FALSE	FEMALE	NA	59	NOT HISPANIC OR LATINO	Infiltrating Ductal Carcinoma	Positive	Positive	Equivocal	No	LumA
TCGA-E2-A1LB	1	1	76.8667	FALSE	FEMALE	BLACK OR AFRICAN AMERICAN	41	NOT HISPANIC OR LATINO	Infiltrating Ductal Carcinoma	Negative	Negative	Positive	No	Her2
TCGA-E2-A1LE	2	2	29.3	TRUE	FEMALE	WHITE	71	NOT HISPANIC OR LATINO	Infiltrating Ductal Carcinoma	Negative	Negative	Positive	No	Her2
TCGA-E2-A1LG	1	1	50.7667	FALSE	FEMALE	BLACK OR AFRICAN AMERICAN	50	NOT HISPANIC OR LATINO	Infiltrating Lobular Carcinoma	Negative	Negative	Equivocal	NA	Basal
TCGA-E2-A1LH	2	2	108.233	FALSE	FEMALE	WHITE	59	NOT HISPANIC OR LATINO	Infiltrating Ductal Carcinoma	Negative	Negative	Negative	Yes	Basal
TCGA-E2-A1LI	1	1	104.033	FALSE	FEMALE	WHITE	57	NOT HISPANIC OR LATINO	Infiltrating Ductal Carcinoma	Negative	Negative	Equivocal	NA	Basal
TCGA-E2-A1LK	1	1	8.86667	TRUE	FEMALE	BLACK OR AFRICAN AMERICAN	84	NOT HISPANIC OR LATINO	Infiltrating Ductal Carcinoma	Negative	Negative	Equivocal	NA	Basal
TCGA-E2-A1LL	1	1	43.6333	FALSE	FEMALE	BLACK OR AFRICAN AMERICAN	73	NOT HISPANIC OR LATINO	Infiltrating Ductal Carcinoma	Negative	Negative	Negative	Yes	Basal
TCGA-E2-A1LS	1	1	53.4667	FALSE	FEMALE	WHITE	46	NA	Infiltrating Ductal Carcinoma	Negative	Negative	Negative	Yes	Basal
TCGA-E2-A2P5	1	1	27.3667	TRUE	FEMALE	BLACK OR AFRICAN AMERICAN	78	NOT HISPANIC OR LATINO	Infiltrating Lobular Carcinoma	Positive	Positive	NA	No	LumA
TCGA-E2-A2P6	2	2	35.0333	FALSE	FEMALE	NA	77	HISPANIC OR LATINO	Infiltrating Lobular Carcinoma	Positive	Positive	NA	No	LumA
TCGA-E2-A3DX	1	1	44.1667	FALSE	FEMALE	WHITE	43	NOT HISPANIC OR LATINO	Infiltrating Lobular Carcinoma	Positive	Positive	NA	No	LumA
TCGA-E2-A56Z	1	1	8.4	FALSE	FEMALE	BLACK OR AFRICAN AMERICAN	69	NOT HISPANIC OR LATINO	Infiltrating Ductal Carcinoma	Positive	Positive	Equivocal	No	LumB
TCGA-E2-A570	1	1	31.0333	FALSE	FEMALE	BLACK OR AFRICAN AMERICAN	47	NOT HISPANIC OR LATINO	Infiltrating Ductal Carcinoma	Positive	Positive	Equivocal	No	LumA
TCGA-E2-A572	1	1	40.2667	FALSE	FEMALE	BLACK OR AFRICAN AMERICAN	72	NOT HISPANIC OR LATINO	Infiltrating Ductal Carcinoma	Positive	Positive	Equivocal	No	LumA
TCGA-E2-A573	1	1	35.4	FALSE	FEMALE	BLACK OR AFRICAN AMERICAN	48	NOT HISPANIC OR LATINO	Infiltrating Ductal Carcinoma	Negative	Negative	Equivocal	NA	Basal
TCGA-E2-A574	1	1	39.3	FALSE	FEMALE	BLACK OR AFRICAN AMERICAN	44	NOT HISPANIC OR LATINO	Infiltrating Ductal Carcinoma	Negative	Negative	Equivocal	NA	Basal
TCGA-E2-A576	1	1	34.7667	FALSE	FEMALE	BLACK OR AFRICAN AMERICAN	69	NOT HISPANIC OR LATINO	Infiltrating Lobular Carcinoma	Positive	Positive	Equivocal	No	LumA
TCGA-E9-A1N3	1	1	35.3	FALSE	FEMALE	WHITE	70	NOT HISPANIC OR LATINO	Mixed Histology (please specify)	NA	NA	NA	NA	LumA
TCGA-E9-A1N4	1	1	33.3333	FALSE	FEMALE	WHITE	41	NOT HISPANIC OR LATINO	Mixed Histology (please specify)	Positive	Positive	Positive	No	LumA
TCGA-E9-A1N5	1	1	37.3333	FALSE	FEMALE	WHITE	45	NOT HISPANIC OR LATINO	Mixed Histology (please specify)	Positive	Positive	Positive	No	LumA
TCGA-E9-A1N6	2	2	22.6	TRUE	FEMALE	WHITE	52	NOT HISPANIC OR LATINO	Infiltrating Ductal Carcinoma	Positive	Positive	Positive	No	LumB
TCGA-E9-A1N8	1	1	34.6333	FALSE	FEMALE	WHITE	48	NOT HISPANIC OR LATINO	Infiltrating Ductal Carcinoma	NA	Negative	Negative	NA	Basal
TCGA-E9-A1N9	1	1	36.7	FALSE	FEMALE	WHITE	58	NOT HISPANIC OR LATINO	Mixed Histology (please specify)	Positive	Negative	Positive	No	Basal
TCGA-E9-A1NA	1	1	37.0667	FALSE	FEMALE	WHITE	58	NOT HISPANIC OR LATINO	Mixed Histology (please specify)	Positive	Positive	Positive	No	LumB
TCGA-E9-A1NC	1	1	40.1	FALSE	FEMALE	WHITE	61	NOT HISPANIC OR LATINO	Mixed Histology (please specify)	Positive	Negative	Positive	No	Basal
TCGA-E9-A1ND	1	1	42.2	FALSE	FEMALE	WHITE	75	NOT HISPANIC OR LATINO	Infiltrating Ductal Carcinoma	Negative	Negative	Positive	No	Basal
TCGA-E9-A1NE	1	1	36.2667	FALSE	FEMALE	WHITE	28	NOT HISPANIC OR LATINO	Infiltrating Ductal Carcinoma	Positive	Positive	Negative	No	LumA
TCGA-E9-A1NF	2	2	35.7333	TRUE	FEMALE	WHITE	60	NOT HISPANIC OR LATINO	Mixed Histology (please specify)	Positive	Positive	Negative	No	LumB
TCGA-E9-A1NG	1	1	26.2	TRUE	FEMALE	WHITE	62	NOT HISPANIC OR LATINO	Infiltrating Ductal Carcinoma	Positive	Positive	Negative	No	LumA
TCGA-E9-A1NH	1	1	19.2	FALSE	FEMALE	WHITE	71	NOT HISPANIC OR LATINO	Infiltrating Ductal Carcinoma	Positive	Positive	Negative	No	LumA
TCGA-E9-A1NI	2	2	10	FALSE	FEMALE	WHITE	51	NOT HISPANIC OR LATINO	Mixed Histology (please specify)	Positive	Positive	Negative	No	LumB
TCGA-E9-A1QZ	2	2	25.1667	FALSE	FEMALE	WHITE	61	NOT HISPANIC OR LATINO	Infiltrating Ductal Carcinoma	NA	NA	NA	NA	LumA
TCGA-E9-A1R0	2	2	28.6667	FALSE	FEMALE	WHITE	58	NOT HISPANIC OR LATINO	Infiltrating Ductal Carcinoma	NA	NA	NA	NA	LumA
TCGA-E9-A1R2	2	2	35.4333	FALSE	FEMALE	WHITE	51	NOT HISPANIC OR LATINO	Infiltrating Ductal Carcinoma	Negative	Positive	Equivocal	No	LumA
TCGA-E9-A1R3	2	2	2.6	FALSE	FEMALE	WHITE	70	NOT HISPANIC OR LATINO	Infiltrating Ductal Carcinoma	NA	NA	NA	NA	LumA
TCGA-E9-A1R4	2	2	6.2	FALSE	FEMALE	WHITE	66	NOT HISPANIC OR LATINO	Infiltrating Ductal Carcinoma	NA	NA	NA	NA	LumB
TCGA-E9-A1R5	2	2	3.06667	FALSE	FEMALE	WHITE	63	NOT HISPANIC OR LATINO	Infiltrating Ductal Carcinoma	NA	NA	NA	NA	LumA
TCGA-E9-A1R6	2	2	11.3	FALSE	FEMALE	WHITE	63	NOT HISPANIC OR LATINO	Infiltrating Ductal Carcinoma	NA	NA	NA	NA	LumA
TCGA-E9-A1R7	2	2	48.9	FALSE	FEMALE	WHITE	64	NOT HISPANIC OR LATINO	Infiltrating Ductal Carcinoma	NA	NA	NA	NA	LumB
TCGA-E9-A1RA	2	2	45.6333	FALSE	FEMALE	WHITE	48	NOT HISPANIC OR LATINO	Infiltrating Ductal Carcinoma	NA	NA	NA	NA	LumA
TCGA-E9-A1RB	2	2	32.5333	TRUE	FEMALE	WHITE	40	NOT HISPANIC OR LATINO	Infiltrating Ductal Carcinoma	NA	NA	NA	NA	LumB
TCGA-E9-A1RC	2	2	40.8	FALSE	FEMALE	WHITE	56	NOT HISPANIC OR LATINO	Mixed Histology (please specify)	NA	NA	NA	NA	LumA
TCGA-E9-A1RD	2	2	1.13333	FALSE	FEMALE	WHITE	67	NOT HISPANIC OR LATINO	Infiltrating Ductal Carcinoma	NA	NA	NA	NA	LumA
TCGA-E9-A1RE	2	2	47.3	FALSE	FEMALE	WHITE	74	NOT HISPANIC OR LATINO	Infiltrating Ductal Carcinoma	NA	NA	NA	NA	LumB
TCGA-E9-A1RF	2	2	6.66667	FALSE	FEMALE	WHITE	68	NOT HISPANIC OR LATINO	Infiltrating Ductal Carcinoma	NA	NA	NA	NA	LumA
TCGA-E9-A1RG	2	2	21.5667	FALSE	FEMALE	WHITE	62	NOT HISPANIC OR LATINO	Infiltrating Ductal Carcinoma	NA	NA	NA	NA	LumB
TCGA-E9-A1RH	2	2	47.2333	FALSE	FEMALE	WHITE	63	NOT HISPANIC OR LATINO	Infiltrating Ductal Carcinoma	NA	NA	NA	NA	Her2
TCGA-E9-A1RI	2	2	48.3	FALSE	FEMALE	WHITE	43	NOT HISPANIC OR LATINO	Mixed Histology (please specify)	NA	NA	NA	NA	LumA
TCGA-E9-A226	2	2	34.9333	TRUE	FEMALE	WHITE	45	NOT HISPANIC OR LATINO	Infiltrating Ductal Carcinoma	NA	NA	NA	NA	LumB
TCGA-E9-A227	2	1	32.5	FALSE	FEMALE	WHITE	42	NOT HISPANIC OR LATINO	Infiltrating Ductal Carcinoma	Positive	Positive	Negative	No	LumA
TCGA-E9-A228	2	2	42.8333	FALSE	FEMALE	WHITE	58	NOT HISPANIC OR LATINO	Infiltrating Ductal Carcinoma	NA	NA	NA	NA	LumB
TCGA-E9-A229	2	2	38.2667	FALSE	FEMALE	WHITE	37	NOT HISPANIC OR LATINO	Infiltrating Ductal Carcinoma	NA	NA	NA	NA	LumA
TCGA-E9-A22A	2	2	39.6333	FALSE	FEMALE	WHITE	74	NOT HISPANIC OR LATINO	Infiltrating Ductal Carcinoma	Negative	Positive	Negative	No	LumB
TCGA-E9-A22B	2	2	38.9	FALSE	FEMALE	WHITE	71	NOT HISPANIC OR LATINO	Mixed Histology (please specify)	Negative	Positive	Negative	No	LumA
TCGA-E9-A22D	2	2	41.6	FALSE	FEMALE	WHITE	38	NOT HISPANIC OR LATINO	Infiltrating Ductal Carcinoma	Positive	Positive	Positive	No	LumB
TCGA-E9-A22E	2	1	42.3	FALSE	FEMALE	WHITE	56	NOT HISPANIC OR LATINO	Infiltrating Ductal Carcinoma	Positive	Positive	Positive	No	LumB
TCGA-E9-A22G	2	2	41.3	FALSE	FEMALE	WHITE	47	NOT HISPANIC OR LATINO	Infiltrating Ductal Carcinoma	Negative	Negative	Positive	No	Basal
TCGA-E9-A22H	2	2	41.0667	FALSE	FEMALE	WHITE	42	NOT HISPANIC OR LATINO	Infiltrating Ductal Carcinoma	Positive	Positive	Positive	No	LumB
TCGA-E9-A243	2	2	20.4	FALSE	FEMALE	WHITE	52	NOT HISPANIC OR LATINO	Infiltrating Ductal Carcinoma	NA	NA	NA	NA	Basal
TCGA-E9-A244	1	1	0.7	FALSE	FEMALE	WHITE	54	NOT HISPANIC OR LATINO	Infiltrating Ductal Carcinoma	NA	NA	NA	NA	Basal
TCGA-E9-A245	2	2	0.866667	TRUE	FEMALE	WHITE	47	NOT HISPANIC OR LATINO	Infiltrating Ductal Carcinoma	NA	NA	NA	NA	LumA
TCGA-E9-A247	2	2	39.5333	FALSE	FEMALE	WHITE	59	NOT HISPANIC OR LATINO	Infiltrating Ductal Carcinoma	NA	NA	NA	NA	LumA
TCGA-E9-A248	1	1	1.96667	FALSE	FEMALE	WHITE	51	NOT HISPANIC OR LATINO	Infiltrating Ductal Carcinoma	NA	NA	NA	NA	Her2
TCGA-E9-A249	1	1	7.23333	FALSE	FEMALE	WHITE	45	NOT HISPANIC OR LATINO	Infiltrating Ductal Carcinoma	NA	NA	NA	NA	LumB
TCGA-E9-A24A	2	1	24.9	FALSE	FEMALE	WHITE	69	NOT HISPANIC OR LATINO	Infiltrating Ductal Carcinoma	NA	NA	NA	NA	LumA
TCGA-E9-A295	2	2	12.5	FALSE	FEMALE	WHITE	71	NOT HISPANIC OR LATINO	Infiltrating Lobular Carcinoma	Positive	Positive	Positive	No	LumA
TCGA-E9-A2JS	1	1	30.1333	TRUE	FEMALE	WHITE	72	NOT HISPANIC OR LATINO	Infiltrating Lobular Carcinoma	NA	NA	NA	NA	LumB
TCGA-E9-A2JT	2	1	9.6	FALSE	FEMALE	WHITE	63	NOT HISPANIC OR LATINO	Infiltrating Lobular Carcinoma	NA	NA	NA	NA	LumA
TCGA-E9-A3HO	2	2	38.6	FALSE	FEMALE	WHITE	49	NOT HISPANIC OR LATINO	Infiltrating Lobular Carcinoma	NA	NA	NA	NA	LumB
TCGA-E9-A3Q9	2	2	33.3667	FALSE	FEMALE	WHITE	78	NOT HISPANIC OR LATINO	Infiltrating Lobular Carcinoma	Positive	Positive	Indeterminate	No	LumA
TCGA-E9-A3QA	2	2	30.6	FALSE	FEMALE	WHITE	33	NOT HISPANIC OR LATINO	Medullary Carcinoma	NA	NA	NA	NA	Basal
TCGA-E9-A3X8	2	2	30.8667	FALSE	FEMALE	WHITE	48	NOT HISPANIC OR LATINO	Infiltrating Lobular Carcinoma	Positive	Positive	Positive	No	LumA
TCGA-E9-A54X	1	1	24.2333	FALSE	FEMALE	WHITE	85	NOT HISPANIC OR LATINO	Mucinous Carcinoma	Positive	Positive	Negative	No	LumB
TCGA-E9-A54Y	2	2	24.1667	FALSE	FEMALE	WHITE	63	NOT HISPANIC OR LATINO	Infiltrating Lobular Carcinoma	Positive	Positive	Negative	No	LumB
TCGA-E9-A5FK	2	2	27.0667	FALSE	FEMALE	WHITE	60	NOT HISPANIC OR LATINO	Infiltrating Lobular Carcinoma	Positive	Positive	Negative	No	LumA
TCGA-E9-A5FL	1	1	0.8	FALSE	FEMALE	WHITE	65	NOT HISPANIC OR LATINO	Metaplastic Carcinoma	Negative	Negative	Negative	Yes	Basal
TCGA-E9-A5UO	1	1	26.1667	FALSE	FEMALE	WHITE	41	NOT HISPANIC OR LATINO	Mucinous Carcinoma	NA	NA	NA	NA	LumB
TCGA-E9-A5UP	2	2	26.7667	FALSE	FEMALE	WHITE	63	NOT HISPANIC OR LATINO	Other, specify	NA	NA	NA	NA	LumA
TCGA-E9-A6HE	2	2	28.2333	FALSE	FEMALE	WHITE	45	NOT HISPANIC OR LATINO	Infiltrating Lobular Carcinoma	Positive	Positive	Negative	No	LumA
TCGA-EW-A1IW	2	2	12.3667	FALSE	FEMALE	WHITE	80	HISPANIC OR LATINO	Infiltrating Lobular Carcinoma	Positive	Positive	Positive	No	LumA
TCGA-EW-A1IX	2	2	40.2667	FALSE	FEMALE	ASIAN	48	HISPANIC OR LATINO	Other, specify	Positive	Positive	Negative	No	LumA
TCGA-EW-A1IY	1	1	8.6	FALSE	FEMALE	ASIAN	38	NOT HISPANIC OR LATINO	Infiltrating Ductal Carcinoma	Positive	Positive	Negative	No	LumB
TCGA-EW-A1IZ	1	1	18.4667	FALSE	FEMALE	WHITE	53	NOT HISPANIC OR LATINO	Infiltrating Ductal Carcinoma	Positive	Positive	Negative	No	LumA
TCGA-EW-A1J1	1	1	19.1667	FALSE	FEMALE	WHITE	38	HISPANIC OR LATINO	Infiltrating Ductal Carcinoma	Positive	Positive	Negative	No	LumA
TCGA-EW-A1J2	1	1	13.4333	FALSE	FEMALE	BLACK OR AFRICAN AMERICAN	50	NOT HISPANIC OR LATINO	Infiltrating Lobular Carcinoma	Positive	Positive	Negative	No	LumA
TCGA-EW-A1J3	1	1	16.8	FALSE	FEMALE	WHITE	61	HISPANIC OR LATINO	Infiltrating Lobular Carcinoma	Positive	Positive	Positive	No	LumA
TCGA-EW-A1J5	1	1	15.9	FALSE	FEMALE	WHITE	59	NOT HISPANIC OR LATINO	Infiltrating Lobular Carcinoma	Positive	Positive	Negative	No	LumA
TCGA-EW-A1J6	1	1	29.1667	FALSE	FEMALE	WHITE	70	HISPANIC OR LATINO	Infiltrating Ductal Carcinoma	Positive	Positive	Negative	No	LumB
TCGA-EW-A1OV	2	2	26.3	FALSE	FEMALE	WHITE	56	HISPANIC OR LATINO	Infiltrating Ductal Carcinoma	Negative	Negative	Negative	Yes	Her2
TCGA-EW-A1OW	1	1	23.1333	FALSE	FEMALE	BLACK OR AFRICAN AMERICAN	58	NOT HISPANIC OR LATINO	Infiltrating Ductal Carcinoma	Negative	Negative	Negative	Yes	Basal
TCGA-EW-A1OX	1	1	30.3667	FALSE	FEMALE	WHITE	43	HISPANIC OR LATINO	Mucinous Carcinoma	Positive	Positive	Negative	No	LumB
TCGA-EW-A1OY	2	2	30.2667	FALSE	FEMALE	WHITE	63	HISPANIC OR LATINO	Infiltrating Ductal Carcinoma	Positive	Positive	Negative	No	LumB
TCGA-EW-A1OZ	1	1	40.9667	FALSE	FEMALE	BLACK OR AFRICAN AMERICAN	56	NOT HISPANIC OR LATINO	Infiltrating Ductal Carcinoma	Negative	Positive	Equivocal	No	LumB
TCGA-EW-A1P0	2	2	41.7	FALSE	FEMALE	WHITE	55	NOT HISPANIC OR LATINO	Other, specify	Negative	Positive	Negative	No	LumB
TCGA-EW-A1P1	1	1	40.3333	FALSE	FEMALE	WHITE	68	HISPANIC OR LATINO	Infiltrating Ductal Carcinoma	Negative	Negative	Equivocal	NA	Normal
TCGA-EW-A1P3	2	2	53.7	FALSE	FEMALE	WHITE	48	NOT HISPANIC OR LATINO	Infiltrating Ductal Carcinoma	Positive	Positive	Negative	No	LumA
TCGA-EW-A1P4	1	1	30.2333	FALSE	FEMALE	WHITE	43	HISPANIC OR LATINO	Medullary Carcinoma	Negative	Negative	Negative	Yes	Basal
TCGA-EW-A1P5	1	1	23.4333	FALSE	FEMALE	WHITE	77	NOT HISPANIC OR LATINO	Infiltrating Ductal Carcinoma	Positive	Positive	Negative	No	LumA
TCGA-EW-A1P6	1	1	18.7333	FALSE	FEMALE	WHITE	64	HISPANIC OR LATINO	Infiltrating Ductal Carcinoma	Positive	Positive	Negative	No	LumA
TCGA-EW-A1P7	1	1	30.5	FALSE	FEMALE	WHITE	59	HISPANIC OR LATINO	Infiltrating Ductal Carcinoma	Negative	Negative	Equivocal	NA	Normal
TCGA-EW-A1P8	2	2	7.96667	TRUE	FEMALE	WHITE	58	NOT HISPANIC OR LATINO	Infiltrating Ductal Carcinoma	Negative	Negative	Negative	Yes	Basal
TCGA-EW-A1PA	2	1	19.1667	FALSE	FEMALE	WHITE	59	HISPANIC OR LATINO	Infiltrating Ductal Carcinoma	Positive	Positive	Negative	No	LumA
TCGA-EW-A1PB	2	2	20.2667	FALSE	FEMALE	BLACK OR AFRICAN AMERICAN	70	NOT HISPANIC OR LATINO	Infiltrating Ductal Carcinoma	Negative	Negative	Negative	Yes	Basal
TCGA-EW-A1PC	1	1	6.23333	FALSE	FEMALE	BLACK OR AFRICAN AMERICAN	66	NOT HISPANIC OR LATINO	Infiltrating Ductal Carcinoma	Positive	Positive	Negative	No	NA
TCGA-EW-A1PD	1	1	14.1333	FALSE	MALE	WHITE	61	HISPANIC OR LATINO	Infiltrating Ductal Carcinoma	Positive	Positive	Equivocal	No	LumA
TCGA-EW-A1PE	2	2	10.6667	FALSE	FEMALE	WHITE	56	HISPANIC OR LATINO	Infiltrating Ductal Carcinoma	Positive	Positive	Negative	No	LumA
TCGA-EW-A1PF	1	1	14.6333	FALSE	FEMALE	WHITE	50	HISPANIC OR LATINO	Infiltrating Ductal Carcinoma	Positive	Positive	Negative	No	LumA
TCGA-EW-A1PG	2	2	35.0333	FALSE	FEMALE	WHITE	53	HISPANIC OR LATINO	Infiltrating Lobular Carcinoma	Positive	Positive	Equivocal	No	Normal
TCGA-EW-A1PH	2	1	20.2333	FALSE	FEMALE	WHITE	52	HISPANIC OR LATINO	Infiltrating Ductal Carcinoma	Negative	Negative	Negative	Yes	Basal
TCGA-EW-A2FR	1	1	55.7667	FALSE	FEMALE	BLACK OR AFRICAN AMERICAN	59	NOT HISPANIC OR LATINO	Infiltrating Ductal Carcinoma	Negative	Negative	Equivocal	NA	Her2
TCGA-EW-A2FS	1	1	53.4667	FALSE	FEMALE	BLACK OR AFRICAN AMERICAN	41	NOT HISPANIC OR LATINO	Infiltrating Ductal Carcinoma	Negative	Positive	Negative	No	LumA
TCGA-EW-A2FV	2	1	26.2667	FALSE	FEMALE	WHITE	39	HISPANIC OR LATINO	Other, specify	Positive	Positive	Negative	No	LumA
TCGA-EW-A3E8	2	2	34.5	FALSE	FEMALE	WHITE	60	HISPANIC OR LATINO	Infiltrating Lobular Carcinoma	Negative	Positive	Negative	No	NA
TCGA-EW-A3U0	2	2	17.7333	FALSE	FEMALE	BLACK OR AFRICAN AMERICAN	61	NOT HISPANIC OR LATINO	Infiltrating Ductal Carcinoma	Negative	Negative	Negative	Yes	Basal
TCGA-EW-A423	2	1	17.7667	FALSE	FEMALE	WHITE	75	HISPANIC OR LATINO	Infiltrating Lobular Carcinoma	Positive	Positive	Negative	No	LumA
TCGA-EW-A424	2	2	23.8333	FALSE	FEMALE	WHITE	51	HISPANIC OR LATINO	Infiltrating Lobular Carcinoma	Positive	Positive	Positive	No	LumA
TCGA-EW-A6S9	2	2	15.4333	FALSE	FEMALE	BLACK OR AFRICAN AMERICAN	34	NOT HISPANIC OR LATINO	Infiltrating Ductal Carcinoma	Positive	Positive	Positive	No	LumA
TCGA-EW-A6SA	2	2	17	FALSE	MALE	BLACK OR AFRICAN AMERICAN	59	NOT HISPANIC OR LATINO	Infiltrating Ductal Carcinoma	Negative	Positive	Negative	No	LumB
TCGA-EW-A6SB	2	2	25.3333	FALSE	FEMALE	BLACK OR AFRICAN AMERICAN	62	NOT HISPANIC OR LATINO	Infiltrating Ductal Carcinoma	Negative	Negative	Negative	Yes	Basal
TCGA-EW-A6SC	2	2	31.7333	FALSE	FEMALE	BLACK OR AFRICAN AMERICAN	60	NOT HISPANIC OR LATINO	Infiltrating Lobular Carcinoma	Positive	Positive	Negative	No	LumA
TCGA-EW-A6SD	1	1	33.6667	FALSE	FEMALE	BLACK OR AFRICAN AMERICAN	32	HISPANIC OR LATINO	Infiltrating Ductal Carcinoma	Negative	Negative	NA	NA	Her2
TCGA-GI-A2C9	1	1	111.4	FALSE	FEMALE	BLACK OR AFRICAN AMERICAN	58	NOT HISPANIC OR LATINO	Infiltrating Ductal Carcinoma	Negative	Negative	Negative	Yes	Basal
TCGA-GM-A2D9	1	1	60.4	TRUE	FEMALE	WHITE	69	NOT HISPANIC OR LATINO	Infiltrating Ductal Carcinoma	Positive	Positive	NA	No	LumA
TCGA-GM-A2DA	2	2	219.767	TRUE	FEMALE	WHITE	46	NOT HISPANIC OR LATINO	Infiltrating Ductal Carcinoma	Positive	Positive	Equivocal	No	LumA
TCGA-GM-A2DB	1	1	80.2	FALSE	FEMALE	WHITE	62	NOT HISPANIC OR LATINO	Infiltrating Ductal Carcinoma	Negative	Negative	Negative	Yes	Her2
TCGA-GM-A2DC	1	1	84.5	FALSE	FEMALE	WHITE	57	NOT HISPANIC OR LATINO	Infiltrating Ductal Carcinoma	Positive	Positive	NA	No	LumA
TCGA-GM-A2DD	2	2	76.0667	FALSE	FEMALE	WHITE	53	NOT HISPANIC OR LATINO	Infiltrating Ductal Carcinoma	Negative	Negative	Equivocal	NA	Normal
TCGA-GM-A2DF	1	1	71.8333	FALSE	FEMALE	BLACK OR AFRICAN AMERICAN	53	NOT HISPANIC OR LATINO	Infiltrating Ductal Carcinoma	Negative	Negative	Negative	Yes	Basal
TCGA-GM-A2DH	1	1	73.1	FALSE	FEMALE	WHITE	58	NOT HISPANIC OR LATINO	Infiltrating Ductal Carcinoma	Negative	Negative	Negative	Yes	Her2
TCGA-GM-A2DI	2	2	86.3333	FALSE	FEMALE	WHITE	52	NOT HISPANIC OR LATINO	Infiltrating Ductal Carcinoma	Negative	Negative	NA	NA	LumA
TCGA-GM-A2DK	1	1	88.1667	FALSE	FEMALE	WHITE	58	NOT HISPANIC OR LATINO	Infiltrating Ductal Carcinoma	Negative	Positive	Negative	No	LumA
TCGA-GM-A2DL	1	1	117.3	FALSE	FEMALE	WHITE	50	NOT HISPANIC OR LATINO	Infiltrating Ductal Carcinoma	Positive	Positive	Negative	No	LumA
TCGA-GM-A2DM	1	1	107.533	FALSE	FEMALE	WHITE	57	HISPANIC OR LATINO	Infiltrating Ductal Carcinoma	Positive	Positive	Negative	No	LumA
TCGA-GM-A2DN	1	1	103.033	FALSE	FEMALE	WHITE	58	NOT HISPANIC OR LATINO	Infiltrating Ductal Carcinoma	Positive	Positive	Negative	No	LumA
TCGA-GM-A2DO	1	1	86.5333	FALSE	FEMALE	BLACK OR AFRICAN AMERICAN	54	NOT HISPANIC OR LATINO	Infiltrating Lobular Carcinoma	Positive	Positive	Negative	No	LumB
TCGA-GM-A3NW	1	1	112.033	FALSE	FEMALE	WHITE	63	NOT HISPANIC OR LATINO	Infiltrating Lobular Carcinoma	Positive	Negative	Equivocal	No	LumA
TCGA-GM-A3NY	1	1	38.7333	FALSE	FEMALE	WHITE	72	NOT HISPANIC OR LATINO	Infiltrating Lobular Carcinoma	Positive	Positive	Negative	No	LumA
TCGA-GM-A3XG	2	1	44.3333	FALSE	FEMALE	WHITE	46	NOT HISPANIC OR LATINO	Infiltrating Lobular Carcinoma	Positive	Positive	Negative	No	LumA
TCGA-GM-A3XL	1	1	70.2667	FALSE	FEMALE	BLACK OR AFRICAN AMERICAN	49	NOT HISPANIC OR LATINO	Infiltrating Ductal Carcinoma	Negative	Negative	NA	NA	Basal
TCGA-GM-A3XN	1	1	67.3	FALSE	FEMALE	WHITE	44	NOT HISPANIC OR LATINO	Infiltrating Lobular Carcinoma	Positive	Positive	Negative	No	LumA
TCGA-GM-A4E0	1	1	73.0333	FALSE	FEMALE	WHITE	67	NOT HISPANIC OR LATINO	Infiltrating Lobular Carcinoma	Positive	Positive	NA	No	LumA
TCGA-HN-A2NL	1	1	2.63333	FALSE	FEMALE	NA	56	NA	Infiltrating Lobular Carcinoma	Negative	Negative	Negative	Yes	Basal
TCGA-HN-A2OB	1	1	63.3333	TRUE	FEMALE	NA	45	NA	Infiltrating Lobular Carcinoma	Positive	Positive	Negative	No	LumA
TCGA-JL-A3YW	1	1	12	FALSE	FEMALE	ASIAN	49	NOT HISPANIC OR LATINO	Infiltrating Lobular Carcinoma	Positive	Positive	Positive	No	Her2
TCGA-JL-A3YX	1	1	11.7333	FALSE	FEMALE	ASIAN	46	NOT HISPANIC OR LATINO	Infiltrating Lobular Carcinoma	Positive	Positive	Positive	No	LumA
TCGA-LD-A66U	1	1	21.5333	FALSE	FEMALE	WHITE	44	NOT HISPANIC OR LATINO	Infiltrating Lobular Carcinoma	Positive	Positive	Negative	No	LumA
TCGA-LD-A74U	1	1	13.4	FALSE	FEMALE	WHITE	79	NOT HISPANIC OR LATINO	Other, specify	Negative	Positive	Negative	No	LumA
TCGA-LD-A7W5	1	1	7.2	FALSE	FEMALE	BLACK OR AFRICAN AMERICAN	52	NOT HISPANIC OR LATINO	Infiltrating Ductal Carcinoma	Positive	Positive	Negative	No	LumA
TCGA-LD-A7W6	1	1	13.4667	FALSE	FEMALE	WHITE	54	NOT HISPANIC OR LATINO	Other, specify	Positive	Positive	Negative	No	LumA
TCGA-LD-A9QF	1	1	10.7667	FALSE	FEMALE	BLACK OR AFRICAN AMERICAN	73	NOT HISPANIC OR LATINO	Infiltrating Ductal Carcinoma	Negative	Negative	Positive	No	Normal
TCGA-LL-A440	1	1	25.3	FALSE	FEMALE	WHITE	61	NOT HISPANIC OR LATINO	Infiltrating Lobular Carcinoma	Positive	Positive	Equivocal	No	LumA
TCGA-LL-A441	2	2	33.2	FALSE	FEMALE	BLACK OR AFRICAN AMERICAN	62	NOT HISPANIC OR LATINO	Infiltrating Ductal Carcinoma	Negative	Negative	Negative	Yes	Normal
TCGA-LL-A442	2	2	29.6333	FALSE	FEMALE	BLACK OR AFRICAN AMERICAN	56	NOT HISPANIC OR LATINO	Infiltrating Ductal Carcinoma	Positive	Positive	Equivocal	No	LumA
TCGA-LL-A50Y	2	2	25.4	FALSE	FEMALE	WHITE	84	NOT HISPANIC OR LATINO	Infiltrating Lobular Carcinoma	Positive	Positive	Equivocal	No	LumA
TCGA-LL-A5YL	1	1	17.3	FALSE	FEMALE	WHITE	64	NOT HISPANIC OR LATINO	Infiltrating Lobular Carcinoma	Negative	Positive	Positive	No	LumA
TCGA-LL-A5YM	1	1	13.1333	FALSE	FEMALE	BLACK OR AFRICAN AMERICAN	88	NOT HISPANIC OR LATINO	Infiltrating Ductal Carcinoma	Positive	Positive	Equivocal	No	LumB
TCGA-LL-A5YN	2	2	14.9	FALSE	FEMALE	BLACK OR AFRICAN AMERICAN	46	NOT HISPANIC OR LATINO	Infiltrating Ductal Carcinoma	Positive	Positive	Equivocal	No	LumA
TCGA-LL-A5YO	1	1	14.6667	FALSE	FEMALE	BLACK OR AFRICAN AMERICAN	50	NOT HISPANIC OR LATINO	Infiltrating Ductal Carcinoma	Negative	Negative	Negative	Yes	Her2
TCGA-LL-A5YP	1	1	15	FALSE	FEMALE	BLACK OR AFRICAN AMERICAN	49	NOT HISPANIC OR LATINO	Infiltrating Ductal Carcinoma	Negative	Positive	Negative	No	Basal
TCGA-LL-A6FQ	1	1	2.66667	FALSE	FEMALE	BLACK OR AFRICAN AMERICAN	77	NOT HISPANIC OR LATINO	Infiltrating Ductal Carcinoma	Positive	Positive	Negative	No	LumA
TCGA-LL-A6FR	1	1	16.3	FALSE	FEMALE	BLACK OR AFRICAN AMERICAN	50	NOT HISPANIC OR LATINO	Infiltrating Ductal Carcinoma	Positive	Negative	Equivocal	No	Basal
TCGA-LL-A73Y	2	1	15.9	FALSE	FEMALE	BLACK OR AFRICAN AMERICAN	67	NOT HISPANIC OR LATINO	Infiltrating Ductal Carcinoma	Negative	Negative	Negative	Yes	Basal
TCGA-LL-A73Z	1	1	7.56667	TRUE	FEMALE	BLACK OR AFRICAN AMERICAN	55	NOT HISPANIC OR LATINO	Infiltrating Ductal Carcinoma	Positive	Positive	Equivocal	No	Normal
TCGA-LL-A740	2	2	14.7	FALSE	FEMALE	BLACK OR AFRICAN AMERICAN	61	NOT HISPANIC OR LATINO	Infiltrating Ductal Carcinoma	Negative	Negative	Equivocal	NA	LumA
TCGA-LL-A7SZ	1	1	19.8	FALSE	FEMALE	BLACK OR AFRICAN AMERICAN	49	NOT HISPANIC OR LATINO	Infiltrating Ductal Carcinoma	Positive	Positive	Negative	No	LumA
TCGA-LL-A7T0	2	2	12.5333	FALSE	FEMALE	BLACK OR AFRICAN AMERICAN	70	NOT HISPANIC OR LATINO	Infiltrating Ductal Carcinoma	Positive	Positive	Positive	No	LumB
TCGA-LL-A8F5	2	2	19.8667	FALSE	FEMALE	BLACK OR AFRICAN AMERICAN	61	NOT HISPANIC OR LATINO	Infiltrating Ductal Carcinoma	Negative	Positive	Negative	No	Basal
TCGA-LL-A9Q3	2	1	17.7333	FALSE	FEMALE	WHITE	69	NOT HISPANIC OR LATINO	Infiltrating Lobular Carcinoma	Positive	Positive	Positive	No	LumA
TCGA-LQ-A4E4	1	1	28.3	FALSE	FEMALE	WHITE	73	NOT HISPANIC OR LATINO	Infiltrating Lobular Carcinoma	Positive	Positive	NA	No	LumA
TCGA-MS-A51U	1	1	22.7	FALSE	FEMALE	WHITE	44	NOT HISPANIC OR LATINO	Infiltrating Lobular Carcinoma	Positive	Positive	Negative	No	LumA
TCGA-OK-A5Q2	2	2	2.13333	FALSE	FEMALE	NA	59	NA	Infiltrating Lobular Carcinoma	Positive	Positive	Negative	No	LumA
TCGA-OL-A5D6	2	2	36.8	TRUE	FEMALE	BLACK OR AFRICAN AMERICAN	71	NOT HISPANIC OR LATINO	Infiltrating Ductal Carcinoma	Negative	Negative	NA	NA	Normal
TCGA-OL-A5D7	1	1	59.3333	FALSE	FEMALE	BLACK OR AFRICAN AMERICAN	70	NOT HISPANIC OR LATINO	Infiltrating Ductal Carcinoma	Negative	Negative	NA	NA	Basal
TCGA-OL-A5D8	1	1	32.4333	FALSE	FEMALE	BLACK OR AFRICAN AMERICAN	40	NOT HISPANIC OR LATINO	Infiltrating Ductal Carcinoma	Positive	Positive	NA	No	LumA
TCGA-OL-A5DA	1	1	59.4333	FALSE	FEMALE	WHITE	61	NOT HISPANIC OR LATINO	Infiltrating Lobular Carcinoma	Positive	Positive	NA	No	LumA
TCGA-OL-A66H	2	2	27.0667	FALSE	FEMALE	BLACK OR AFRICAN AMERICAN	74	NOT HISPANIC OR LATINO	Mucinous Carcinoma	Positive	Positive	NA	No	LumA
TCGA-OL-A66I	1	1	23.8	FALSE	FEMALE	BLACK OR AFRICAN AMERICAN	36	NOT HISPANIC OR LATINO	Infiltrating Ductal Carcinoma	Negative	Negative	NA	NA	Basal
TCGA-OL-A66J	2	2	66.5333	FALSE	FEMALE	WHITE	80	NOT HISPANIC OR LATINO	Infiltrating Lobular Carcinoma	Positive	Positive	NA	No	LumA
TCGA-OL-A66K	2	2	42.5	TRUE	FEMALE	WHITE	72	NOT HISPANIC OR LATINO	Infiltrating Lobular Carcinoma	Positive	Positive	Equivocal	No	LumA
TCGA-OL-A66L	2	2	43.3667	FALSE	FEMALE	BLACK OR AFRICAN AMERICAN	71	NOT HISPANIC OR LATINO	Infiltrating Ductal Carcinoma	Positive	Positive	NA	No	LumA
TCGA-OL-A66N	2	2	26.4	FALSE	FEMALE	WHITE	59	NOT HISPANIC OR LATINO	Infiltrating Lobular Carcinoma	Negative	Positive	NA	No	LumA
TCGA-OL-A66O	1	1	17.6	FALSE	FEMALE	BLACK OR AFRICAN AMERICAN	39	NOT HISPANIC OR LATINO	Infiltrating Ductal Carcinoma	Positive	Positive	NA	No	LumA
TCGA-OL-A66P	2	2	14.2667	FALSE	FEMALE	BLACK OR AFRICAN AMERICAN	75	NOT HISPANIC OR LATINO	Infiltrating Ductal Carcinoma	Negative	Negative	NA	NA	Her2
TCGA-OL-A6VO	2	2	28.6	FALSE	FEMALE	BLACK OR AFRICAN AMERICAN	43	NOT HISPANIC OR LATINO	Infiltrating Ductal Carcinoma	Negative	Negative	Negative	Yes	Basal
TCGA-OL-A6VQ	1	1	20	FALSE	FEMALE	WHITE	49	NOT HISPANIC OR LATINO	Infiltrating Lobular Carcinoma	Positive	Positive	NA	No	LumA
TCGA-OL-A97C	1	1	9.03333	FALSE	FEMALE	BLACK OR AFRICAN AMERICAN	67	NOT HISPANIC OR LATINO	Other, specify	Negative	Negative	NA	NA	Normal
TCGA-PE-A5DC	1	1	47.6667	TRUE	FEMALE	WHITE	72	NOT HISPANIC OR LATINO	Infiltrating Lobular Carcinoma	Positive	Positive	Positive	No	LumA
TCGA-PE-A5DD	1	1	65.1	FALSE	FEMALE	ASIAN	64	NOT HISPANIC OR LATINO	Infiltrating Lobular Carcinoma	Negative	Positive	Positive	No	LumA
TCGA-PE-A5DE	1	1	88.1667	FALSE	FEMALE	WHITE	41	NA	Infiltrating Lobular Carcinoma	Positive	Positive	Negative	No	LumA
TCGA-PL-A8LX	1	1	0.166667	FALSE	FEMALE	BLACK OR AFRICAN AMERICAN	35	NOT HISPANIC OR LATINO	Infiltrating Ductal Carcinoma	NA	NA	NA	NA	LumA
TCGA-PL-A8LY	1	1	0.266667	FALSE	FEMALE	BLACK OR AFRICAN AMERICAN	30	NOT HISPANIC OR LATINO	Infiltrating Ductal Carcinoma	NA	NA	NA	NA	Normal
TCGA-PL-A8LZ	1	1	10.0667	FALSE	FEMALE	BLACK OR AFRICAN AMERICAN	29	NOT HISPANIC OR LATINO	Infiltrating Ductal Carcinoma	NA	NA	NA	NA	Basal
TCGA-S3-A6ZF	2	2	19.0667	FALSE	FEMALE	BLACK OR AFRICAN AMERICAN	64	NOT HISPANIC OR LATINO	Infiltrating Ductal Carcinoma	Positive	Positive	Equivocal	No	LumB
TCGA-S3-A6ZG	1	1	18.7333	FALSE	FEMALE	BLACK OR AFRICAN AMERICAN	71	NOT HISPANIC OR LATINO	Mixed Histology (please specify)	Positive	Positive	Negative	No	LumA
TCGA-S3-A6ZH	2	2	21.3667	FALSE	FEMALE	BLACK OR AFRICAN AMERICAN	29	NOT HISPANIC OR LATINO	Infiltrating Ductal Carcinoma	Positive	Positive	Equivocal	No	LumA
TCGA-S3-AA0Z	2	2	20.9667	FALSE	FEMALE	BLACK OR AFRICAN AMERICAN	63	NOT HISPANIC OR LATINO	Infiltrating Ductal Carcinoma	Positive	Positive	Equivocal	No	Basal
TCGA-S3-AA10	1	1	19.5333	FALSE	FEMALE	BLACK OR AFRICAN AMERICAN	65	NOT HISPANIC OR LATINO	Infiltrating Ductal Carcinoma	Negative	Negative	Negative	Yes	Basal
TCGA-S3-AA11	1	1	14.0333	FALSE	FEMALE	BLACK OR AFRICAN AMERICAN	67	NOT HISPANIC OR LATINO	Infiltrating Ductal Carcinoma	Positive	Positive	Equivocal	No	LumA
TCGA-S3-AA12	1	1	19.1333	FALSE	FEMALE	BLACK OR AFRICAN AMERICAN	82	NOT HISPANIC OR LATINO	Infiltrating Ductal Carcinoma	Negative	Positive	Negative	No	LumA
TCGA-S3-AA14	2	2	17.6333	FALSE	FEMALE	BLACK OR AFRICAN AMERICAN	47	NOT HISPANIC OR LATINO	Infiltrating Ductal Carcinoma	Positive	Positive	Positive	No	LumA
TCGA-S3-AA15	2	2	17.5	FALSE	FEMALE	BLACK OR AFRICAN AMERICAN	51	NOT HISPANIC OR LATINO	Infiltrating Ductal Carcinoma	Negative	Negative	Negative	Yes	Basal
TCGA-S3-AA17	2	1	14.1333	FALSE	FEMALE	BLACK OR AFRICAN AMERICAN	64	NOT HISPANIC OR LATINO	Infiltrating Ductal Carcinoma	Positive	Positive	Equivocal	No	LumB
TCGA-UL-AAZ6	2	2	17.2667	FALSE	FEMALE	BLACK OR AFRICAN AMERICAN	73	NOT HISPANIC OR LATINO	Infiltrating Ductal Carcinoma	Positive	Positive	Positive	No	LumA
TCGA-UU-A93S	2	1	3.86667	TRUE	FEMALE	BLACK OR AFRICAN AMERICAN	63	NOT HISPANIC OR LATINO	Infiltrating Ductal Carcinoma	Negative	Negative	Positive	No	Her2
TCGA-W8-A86G	1	1	11.5667	FALSE	FEMALE	WHITE	66	NOT HISPANIC OR LATINO	Infiltrating Lobular Carcinoma	Positive	Positive	Negative	No	LumA
TCGA-WT-AB41	2	2	53.7	FALSE	FEMALE	BLACK OR AFRICAN AMERICAN	55	NOT HISPANIC OR LATINO	Infiltrating Ductal Carcinoma	Positive	Positive	NA	No	LumA
TCGA-WT-AB44	1	1	29.4333	FALSE	FEMALE	WHITE	77	NOT HISPANIC OR LATINO	Infiltrating Lobular Carcinoma	Positive	Positive	Negative	No	LumA
TCGA-XX-A899	2	2	15.5667	FALSE	FEMALE	WHITE	46	NOT HISPANIC OR LATINO	Infiltrating Lobular Carcinoma	Positive	Positive	Negative	No	LumA
TCGA-XX-A89A	1	1	16.2667	FALSE	FEMALE	WHITE	68	NOT HISPANIC OR LATINO	Infiltrating Lobular Carcinoma	Positive	Positive	Negative	No	LumA
TCGA-Z7-A8R5	2	2	109.567	FALSE	FEMALE	WHITE	61	NOT HISPANIC OR LATINO	Infiltrating Lobular Carcinoma	Positive	Positive	Negative	No	LumA
TCGA-Z7-A8R6	1	1	108.533	FALSE	FEMALE	WHITE	46	NOT HISPANIC OR LATINO	Infiltrating Lobular Carcinoma	Positive	Positive	Negative	No	LumB
