# Supplementary material for: From Mouse to Human: Cellular Morphometric Subtype Learned From Mouse Mammary Tumors Provides Prognostic Value in Human Breast Cancer
Source: Front Oncol. 2022 Feb 11;11:819565. doi: 10.3389/fonc.2021.819565 (PMC8886672; doi:10.3389/fonc.2021.819565)
Supplement: Supplementary file 6 [file Table_5.xlsx]

## Sheet: MouseFB1X_Norm_20191017_SDR_ite
Supplementary Table 5. Univariate Cox proportional hazards regression result of CMB on tumor growth duration in Trp53-null mammary tumor cohort.
CMB	HR	Pr(>|z|)	FDR
CMB_1	0.0261149	0.00552245	0.00661675
CMB_2	0	0.00712778	0.00751549
CMB_3	0	0.00473166	0.00661675
CMB_4	0	0.00547595	0.00661675
CMB_5	0.0034289	0.00504855	0.00661675
CMB_6	0.000119961	0.000972522	0.00661675
CMB_7	0	0.00624006	0.00686679
CMB_8	0.000737357	0.00547552	0.00661675
CMB_9	0.00562649	0.00550195	0.00661675
CMB_10	3.64325e-06	0.00252791	0.00661675
CMB_11	0	0.00586247	0.00665338
CMB_12	0.00178874	0.00552242	0.00661675
CMB_13	1.07143	0.000419085	0.00661675
CMB_14	0.0855922	0.00552247	0.00661675
CMB_15	0.0610697	0.00552254	0.00661675
CMB_16	0	0.00196121	0.00661675
CMB_17	0	0.00648539	0.00702112
CMB_18	6.58577e-05	0.00551201	0.00661675
CMB_19	NA	NA	NA
CMB_20	0.000203735	0.00552205	0.00661675
CMB_21	0	0.00560146	0.00661675
CMB_22	0	0.00590199	0.00665338
CMB_23	0.00289384	0.00552245	0.00661675
CMB_24	0	0.00503687	0.00661675
CMB_25	0.000129326	0.00552263	0.00661675
CMB_26	0.0539951	0.00552248	0.00661675
CMB_27	0	0.00418871	0.00661675
CMB_28	0.000132901	0.00551385	0.00661675
CMB_29	0	0.00443218	0.00661675
CMB_30	0	0.00530756	0.00661675
CMB_31	0	0.0126727	0.0130348
CMB_32	0	0.00126862	0.00661675
CMB_33	0.000986117	0.00552169	0.00661675
CMB_34	0	0.00902633	0.00932228
CMB_35	0	0.00692076	0.00733966
CMB_36	0.0498382	0.0055397	0.00661675
CMB_37	0	0.00538731	0.00661675
CMB_38	0	0.00553506	0.00661675
CMB_39	0.000439084	0.00552233	0.00661675
CMB_40	0.0463552	0.00552247	0.00661675
CMB_41	0.00971851	0.00552237	0.00661675
CMB_42	0.0188151	0.00460892	0.00661675
CMB_43	0	0.00530574	0.00661675
CMB_44	0.0188302	0.00535503	0.00661675
CMB_45	0	0.00551856	0.00661675
CMB_46	0.0154361	0.00552159	0.00661675
CMB_47	0.0041547	0.00551609	0.00661675
CMB_48	0.0099469	0.00227711	0.00661675
CMB_49	0.0103105	0.00552208	0.00661675
CMB_50	0	0.00692912	0.00733966
CMB_51	0	0.00560828	0.00661675
CMB_52	1.39465e-150	0.00539632	0.00661675
CMB_53	0	0.00578325	0.00662445
CMB_54	1.66549529213084e-320	0.00264986	0.00661675
CMB_55	0.0316029	0.000931715	0.00661675
CMB_56	0	0.00528984	0.00661675
CMB_57	0	0.00577184	0.00662445
CMB_58	0.0063601	0.00316511	0.00661675
CMB_59	0	0.00515626	0.00661675
CMB_60	0	0.00530398	0.00661675
CMB_61	0.0184814	0.00552196	0.00661675
CMB_62	0	0.00129399	0.00661675
CMB_63	0	0.00150249	0.00661675
CMB_64	0	0.00408496	0.00661675
CMB_65	0	0.00132392	0.00661675
CMB_66	0.00433731	0.0055218	0.00661675
CMB_67	0.53808	0.00552005	0.00661675
CMB_68	0	0.00344537	0.00661675
CMB_69	0.00958233	0.00416835	0.00661675
CMB_70	0	0.00564283	0.00661675
CMB_71	0.00342455	0.00094581	0.00661675
CMB_72	0.00631144	0.00552186	0.00661675
CMB_73	0	0.00105086	0.00661675
CMB_74	0.319794	0.00426064	0.00661675
CMB_75	0.0160784	0.00397574	0.00661675
CMB_76	0.0351622	0.0055179	0.00661675
CMB_77	0	0.0430319	0.0437259
CMB_78	0	0.00545647	0.00661675
CMB_79	0.00447287	0.00448546	0.00661675
CMB_80	NA	NA	NA
CMB_81	0	0.00656222	0.00706701
CMB_82	0	0.00831855	0.00862664
CMB_83	0	0.00557073	0.00661675
CMB_84	1.65953e-10	0.00552154	0.00661675
CMB_85	0	0.00536245	0.00661675
CMB_86	0.000413117	0.000770727	0.00661675
CMB_87	0.57848	0.00552247	0.00661675
CMB_88	0.0266401	0.00539783	0.00661675
CMB_89	0.189479	0.000740546	0.00661675
CMB_90	0	0.00288096	0.00661675
CMB_91	0	0.00649175	0.00702112
CMB_92	0	0.00636235	0.00697092
CMB_93	1.2871e-233	0.000610246	0.00661675
CMB_94	0	0.00454172	0.00661675
CMB_95	0.00316362	0.00116996	0.00661675
CMB_96	0.00197256	0.00550793	0.00661675
CMB_97	6.65447e-08	0.00552142	0.00661675
CMB_98	0.000209578	0.0055226	0.00661675
CMB_99	0.0232408	0.00552158	0.00661675
CMB_100	6.35261e-05	0.00552229	0.00661675
CMB_101	0	0.00425297	0.00661675
CMB_102	0.459189	0.0042942	0.00661675
CMB_103	0	0.0055289	0.00661675
CMB_104	0	0.00327523	0.00661675
CMB_105	0	0.0021727	0.00661675
CMB_106	0.00637967	0.00552249	0.00661675
CMB_107	0	0.00447614	0.00661675
CMB_108	0	0.00499694	0.00661675
CMB_109	0.000723197	0.00552242	0.00661675
CMB_110	0	0.00571402	0.00661675
CMB_111	0.00450993	0.00552263	0.00661675
CMB_112	0	0.00646619	0.00702112
CMB_113	0.00039508	0.00552258	0.00661675
CMB_114	0.0647482	0.00552247	0.00661675
CMB_115	0	0.00389925	0.00661675
CMB_116	0	0.00245048	0.00661675
CMB_117	0	0.00380992	0.00661675
CMB_118	0.0486431	0.00544812	0.00661675
CMB_119	0	0.00481759	0.00661675
CMB_120	0.0606022	2.10476e-05	0.00530401
CMB_121	0.000877479	0.00551873	0.00661675
CMB_122	0.0715298	0.0056042	0.00661675
CMB_123	NA	NA	NA
CMB_124	0	0.00519943	0.00661675
CMB_125	0	0.00502582	0.00661675
CMB_126	0	0.00556386	0.00661675
CMB_127	0.00345061	0.0055224	0.00661675
CMB_128	0	0.00554853	0.00661675
CMB_129	0	0.00538622	0.00661675
CMB_130	0.242134	0.00103048	0.00661675
CMB_131	0.0588557	0.00552241	0.00661675
CMB_132	0.020358	0.0055225	0.00661675
CMB_133	0.00141217	0.00552251	0.00661675
CMB_134	0	0.00607388	0.00674281
CMB_135	0.00283003	0.000955589	0.00661675
CMB_136	0.00532272	0.005429	0.00661675
CMB_137	0.303258	0.00552245	0.00661675
CMB_138	0	0.00543153	0.00661675
CMB_139	5.6435e-28	0.00506453	0.00661675
CMB_140	0	0.00568584	0.00661675
CMB_141	0	0.00168805	0.00661675
CMB_142	0	0.00127837	0.00661675
CMB_143	0	0.000557385	0.00661675
CMB_144	0.00522865	0.00550204	0.00661675
CMB_145	0	0.00344879	0.00661675
CMB_146	0.00789037	0.00552165	0.00661675
CMB_147	0	0.00318321	0.00661675
CMB_148	0.00710506	0.00552226	0.00661675
CMB_149	0	0.0054779	0.00661675
CMB_150	0	0.00659416	0.00707118
CMB_151	1.478e-07	0.00111198	0.00661675
CMB_152	0.0300657	0.00552255	0.00661675
CMB_153	0.0918233	0.00551991	0.00661675
CMB_154	0.0194677	0.00104934	0.00661675
CMB_155	0	0.00591412	0.00665338
CMB_156	0.0023312	0.00552145	0.00661675
CMB_157	0.856173	0.3786	0.3786
CMB_158	0.0225311	0.00552248	0.00661675
CMB_159	0.00330725	0.00552244	0.00661675
CMB_160	1.10781e-08	0.00297013	0.00661675
CMB_161	0.0512631	0.00543977	0.00661675
CMB_162	0.00655341	0.00552245	0.00661675
CMB_163	0.00113308	0.00121036	0.00661675
CMB_164	5.03207e-209	0.00286464	0.00661675
CMB_165	0	0.0049231	0.00661675
CMB_166	0	0.00558803	0.00661675
CMB_167	0	0.00554226	0.00661675
CMB_168	0.0183012	0.00552165	0.00661675
CMB_169	0	0.00493942	0.00661675
CMB_170	0.000166329	0.00550219	0.00661675
CMB_171	0	0.32178	0.323062
CMB_172	0	0.00559265	0.00661675
CMB_173	0	0.00558803	0.00661675
CMB_174	0	0.00565101	0.00661675
CMB_175	0	0.00455772	0.00661675
CMB_176	0	0.00572401	0.00661675
CMB_177	NA	NA	NA
CMB_178	0.0558901	0.00552122	0.00661675
CMB_179	0.00138529	0.00539415	0.00661675
CMB_180	0	0.00563331	0.00661675
CMB_181	0	0.00778309	0.0081209
CMB_182	0	0.00385042	0.00661675
CMB_183	0.012253	0.000924492	0.00661675
CMB_184	9.11222e-05	0.000952367	0.00661675
CMB_185	0.00778651	0.0055164	0.00661675
CMB_186	0	0.00588067	0.00665338
CMB_187	0	0.00561453	0.00661675
CMB_188	0	0.00736177	0.00772986
CMB_189	1.62197e-16	0.00220399	0.00661675
CMB_190	0	0.00538842	0.00661675
CMB_191	0	0.00550521	0.00661675
CMB_192	0.0029862	0.000366133	0.00661675
CMB_193	0.000140956	0.0055162	0.00661675
CMB_194	0.00810544	0.0055221	0.00661675
CMB_195	0.00336109	0.00552241	0.00661675
CMB_196	0	0.00177213	0.00661675
CMB_197	0.167772	0.199608	0.201205
CMB_198	0	0.0025107	0.00661675
CMB_199	0.0173999	0.00297847	0.00661675
CMB_200	2.242e-05	0.00552255	0.00661675
CMB_201	0	0.107753	0.109051
CMB_202	0.028796	0.00524371	0.00661675
CMB_203	0.0721095	0.00513654	0.00661675
CMB_204	1.25523e-09	0.0011816	0.00661675
CMB_205	0.252883	0.000299285	0.00661675
CMB_206	0.000125289	0.00543818	0.00661675
CMB_207	0	0.00465607	0.00661675
CMB_208	0.00905579	0.00548206	0.00661675
CMB_209	0.00102532	0.00552205	0.00661675
CMB_210	0.0031228	0.00469851	0.00661675
CMB_211	0	0.00604217	0.00673729
CMB_212	0.652735	0.000629135	0.00661675
CMB_213	0.00330483	0.00552242	0.00661675
CMB_214	0.149371	0.00612674	0.00677166
CMB_215	0.00131764	0.0055225	0.00661675
CMB_216	0	0.00779864	0.0081209
CMB_217	0	0.00515877	0.00661675
CMB_218	0	0.00565948	0.00661675
CMB_219	1.73012e-199	0.00485998	0.00661675
CMB_220	0.0126688	0.000835252	0.00661675
CMB_221	0	0.00525999	0.00661675
CMB_222	0.00355615	0.00552241	0.00661675
CMB_223	0.000120129	0.00552244	0.00661675
CMB_224	0.0200125	0.0055109	0.00661675
CMB_225	0.00053856	0.00552254	0.00661675
CMB_226	0.000283603	0.00551713	0.00661675
CMB_227	9.01258e-06	0.00552277	0.00661675
CMB_228	2.03799e-238	0.000936624	0.00661675
CMB_229	0.00305117	0.00552243	0.00661675
CMB_230	0	0.00530941	0.00661675
CMB_231	0	0.0069319	0.00733966
CMB_232	0	0.00396388	0.00661675
CMB_233	0	0.00541197	0.00661675
CMB_234	0	0.0052582	0.00661675
CMB_235	0.000914863	0.00552238	0.00661675
CMB_236	0.802923	0.0033215	0.00661675
CMB_237	0	0.0052867	0.00661675
CMB_238	0.529066	0.00552245	0.00661675
CMB_239	0	0.000580078	0.00661675
CMB_240	0.00543409	0.00434245	0.00661675
CMB_241	0.0305651	0.00492469	0.00661675
CMB_242	0.000228261	0.00552231	0.00661675
CMB_243	0	0.00506088	0.00661675
CMB_244	0	0.00416283	0.00661675
CMB_245	0	0.00257221	0.00661675
CMB_246	0	0.00601561	0.00673729
CMB_247	0.00311323	0.00552256	0.00661675
CMB_248	0.00023896	0.00552198	0.00661675
CMB_249	1.02811	0.0364191	0.0371563
CMB_250	3.78343e-152	0.0171673	0.017586
CMB_251	0	0.00405906	0.00661675
CMB_252	0	0.00463263	0.00661675
CMB_253	0	0.00534472	0.00661675
CMB_254	0	0.00167642	0.00661675
CMB_255	0.00562417	0.00552229	0.00661675
CMB_256	4.06666e-05	0.00171865	0.00661675
Abbreviations: CMB, cellular morphometric biomaker; HR, hazard ratio; FDR, false discovery rate.
