# Supplementary material for: From Mouse to Human: Cellular Morphometric Subtype Learned From Mouse Mammary Tumors Provides Prognostic Value in Human Breast Cancer
Source: Front Oncol. 2022 Feb 11;11:819565. doi: 10.3389/fonc.2021.819565 (PMC8886672; doi:10.3389/fonc.2021.819565)
Supplement: Supplementary file 7 [file Table_6.xlsx]

## Sheet: TCGA_BRCA_Morph_Features_Patien
Supplementary Table 6. Univariate Cox proportional hazards regression result of CMB on overall survival in the TCGA-BRCA cohort.
CMB	HR	Pr(>|z|)	FDR
CMB_1	0.301574	0.011976	0.0166395
CMB_2	0	0.0124104	0.0166395
CMB_3	0	0.0116473	0.0166395
CMB_4	0	0.0124197	0.0166395
CMB_5	0.234168	0.0250272	0.02683
CMB_6	0.0614655	0.0119789	0.0166395
CMB_7	0	0.0110575	0.0166395
CMB_8	0.0940762	0.0120832	0.0166395
CMB_9	0.181309	0.011814	0.0166395
CMB_10	0.0243882	0.0122865	0.0166395
CMB_11	0	0.0107809	0.0166395
CMB_12	0.130156	0.0134537	0.0168505
CMB_13	1.03038	0.00528147	0.0166395
CMB_14	0.423625	0.00783416	0.0166395
CMB_15	0.39719	0.0116354	0.0166395
CMB_16	0	0.0123646	0.0166395
CMB_17	0	0.0122518	0.0166395
CMB_18	0.0421881	0.0120412	0.0166395
CMB_19	NA	NA	NA
CMB_20	0.0611292	0.0119758	0.0166395
CMB_21	0	0.0122974	0.0166395
CMB_22	0	0.0118128	0.0166395
CMB_23	0.144718	0.0115874	0.0166395
CMB_24	0	0.0119707	0.0166395
CMB_25	0.0542997	0.0125751	0.0166395
CMB_26	0.383588	0.0121185	0.0166395
CMB_27	0	0.0164537	0.0186672
CMB_28	0.053159	0.011978	0.0166395
CMB_29	0	0.0127609	0.0166395
CMB_30	0	0.0122022	0.0166395
CMB_31	0	0.0122278	0.0166395
CMB_32	1.39533e-189	0.0132531	0.0167652
CMB_33	0.102677	0.0119759	0.0166395
CMB_34	0	0.00870606	0.0166395
CMB_35	0	0.0120145	0.0166395
CMB_36	0.372643	0.0120783	0.0166395
CMB_37	0	0.00620076	0.0166395
CMB_38	0	0.0119296	0.0166395
CMB_39	0.0787308	0.0119898	0.0166395
CMB_40	0.364205	0.0119759	0.0166395
CMB_41	0.217884	0.011976	0.0166395
CMB_42	0.285028	0.012661	0.0166395
CMB_43	0	0.012053	0.0166395
CMB_44	0.274207	0.012598	0.0166395
CMB_45	0	0.0120413	0.0166395
CMB_46	0.253697	0.011976	0.0166395
CMB_47	0.461473	0.20183	0.206732
CMB_48	0.264471	0.0119768	0.0166395
CMB_49	0.222166	0.0119763	0.0166395
CMB_50	0	0.0142054	0.0173621
CMB_51	0	0.0212018	0.0235265
CMB_52	1.04619e-49	0.0120216	0.0166395
CMB_53	0	0.0119813	0.0166395
CMB_54	4.60707e-85	0.0156065	0.0181417
CMB_55	0.356193	0.0149172	0.0175747
CMB_56	0	0.0563567	0.0589183
CMB_57	0	0.0119397	0.0166395
CMB_58	0.219077	0.0119759	0.0166395
CMB_59	0	0.0120391	0.0166395
CMB_60	0	0.0133245	0.0167717
CMB_61	0.269169	0.0119759	0.0166395
CMB_62	0	0.0123473	0.0166395
CMB_63	7.74168e-89	0.0117692	0.0166395
CMB_64	0	0.011366	0.0166395
CMB_65	0	0.015632	0.0181417
CMB_66	0.167116	0.011976	0.0166395
CMB_67	1.012	0.863126	0.873484
CMB_68	0	0.0120027	0.0166395
CMB_69	0.282498	0.0187332	0.0209712
CMB_70	0	0.0122449	0.0166395
CMB_71	0.171845	0.0119762	0.0166395
CMB_72	0.190444	0.0123045	0.0166395
CMB_73	2.57699e-285	0.012024	0.0166395
CMB_74	0.710057	0.0144549	0.0174147
CMB_75	0.327541	0.0120259	0.0166395
CMB_76	0.332797	0.0120113	0.0166395
CMB_77	0	0.0155549	0.0181417
CMB_78	0	0.0118993	0.0166395
CMB_79	0.179336	0.0119761	0.0166395
CMB_80	NA	NA	NA
CMB_81	0	0.0114848	0.0166395
CMB_82	0	0.0129726	0.01672
CMB_83	0	0.011977	0.0166395
CMB_84	0.00061016	0.0120083	0.0166395
CMB_85	0	0.0117192	0.0166395
CMB_86	0.105574	0.0162979	0.0185738
CMB_87	1.00067	0.991685	0.991685
CMB_88	0.315177	0.0115814	0.0166395
CMB_89	0.605021	0.0120507	0.0166395
CMB_90	9.44603e-250	0.0109337	0.0166395
CMB_91	0	0.0140178	0.0172161
CMB_92	0	0.0115507	0.0166395
CMB_93	1.26366e-68	0.0126011	0.0166395
CMB_94	0	0.0146082	0.0174334
CMB_95	0.177462	0.011976	0.0166395
CMB_96	0.129093	0.0119825	0.0166395
CMB_97	0.0043647	0.0119757	0.0166395
CMB_98	0.0616982	0.0119761	0.0166395
CMB_99	0.290239	0.011976	0.0166395
CMB_100	0.0417545	0.0120387	0.0166395
CMB_101	0	0.0121052	0.0166395
CMB_102	0.985628	0.883932	0.890976
CMB_103	0	0.0120361	0.0166395
CMB_104	0	0.0106092	0.0166395
CMB_105	0	0.0123219	0.0166395
CMB_106	0.189718	0.011976	0.0166395
CMB_107	5.72187e-182	0.0120195	0.0166395
CMB_108	0	0.0123053	0.0166395
CMB_109	0.0950417	0.0128122	0.0166395
CMB_110	0	0.0135619	0.0168935
CMB_111	0.169985	0.0122189	0.0166395
CMB_112	0	0.0124004	0.0166395
CMB_113	0.0760006	0.011976	0.0166395
CMB_114	0.406514	0.0119764	0.0166395
CMB_115	3.02625e-115	0.0113377	0.0166395
CMB_116	0	0.0128249	0.0166395
CMB_117	0	0.0119469	0.0166395
CMB_118	0.370731	0.0120277	0.0166395
CMB_119	5.39228e-130	0.0119793	0.0166395
CMB_120	0.508414	0.0160084	0.0183264
CMB_121	0.097526	0.0117609	0.0166395
CMB_122	0.420221	0.0120047	0.0166395
CMB_123	NA	NA	NA
CMB_124	0	0.0119941	0.0166395
CMB_125	0	0.0120002	0.0166395
CMB_126	0	0.0116698	0.0166395
CMB_127	0.155003	0.0119759	0.0166395
CMB_128	0	0.0120416	0.0166395
CMB_129	0	0.0119846	0.0166395
CMB_130	0.651551	0.0126209	0.0166395
CMB_131	0.39396	0.0119777	0.0166395
CMB_132	0.277861	0.0119759	0.0166395
CMB_133	0.115544	0.0119773	0.0166395
CMB_134	0	0.0117413	0.0166395
CMB_135	0.162465	0.012036	0.0166395
CMB_136	0.229348	0.0237242	0.0257606
CMB_137	0.659779	0.0083557	0.0166395
CMB_138	0	0.0119649	0.0166395
CMB_139	1.43138e-09	0.0119112	0.0166395
CMB_140	0	0.0105865	0.0166395
CMB_141	0	0.0119382	0.0166395
CMB_142	0	0.0131764	0.016752
CMB_143	0	0.0120569	0.0166395
CMB_144	0.177893	0.0119758	0.0166395
CMB_145	1.1827e-199	0.0121797	0.0166395
CMB_146	0.20346	0.011976	0.0166395
CMB_147	0	0.0192166	0.0214176
CMB_148	0.196564	0.011978	0.0166395
CMB_149	0	0.0148686	0.0175747
CMB_150	0	0.0112567	0.0166395
CMB_151	0.0129596	0.014935	0.0175747
CMB_152	0.315873	0.011976	0.0166395
CMB_153	0.455832	0.0119764	0.0166395
CMB_154	0.300484	0.0119762	0.0166395
CMB_155	0	0.0120903	0.0166395
CMB_156	0.13564	0.0120556	0.0166395
CMB_157	0.873692	0.138739	0.143269
CMB_158	0.287285	0.011976	0.0166395
CMB_159	0.152855	0.011976	0.0166395
CMB_160	0.00430889	0.0119755	0.0166395
CMB_161	0.377488	0.011999	0.0166395
CMB_162	0.191402	0.0119761	0.0166395
CMB_163	0.131561	0.0119759	0.0166395
CMB_164	4.76175e-62	0.0128032	0.0166395
CMB_165	0	0.0126514	0.0166395
CMB_166	0	0.0138877	0.0171394
CMB_167	0	0.0119179	0.0166395
CMB_168	0.965995	0.938354	0.942078
CMB_169	0	0.0117935	0.0166395
CMB_170	0.0572854	0.0119797	0.0166395
CMB_171	0	0.0213206	0.023555
CMB_172	0	0.0130351	0.01672
CMB_173	0	0.0144375	0.0174147
CMB_174	0	0.0122348	0.0166395
CMB_175	0	0.0117976	0.0166395
CMB_176	0	0.0119079	0.0166395
CMB_177	0	0.0227423	0.0248009
CMB_178	0.387344	0.0119841	0.0166395
CMB_179	0.115818	0.0119814	0.0166395
CMB_180	0	0.0119125	0.0166395
CMB_181	0	0.0117886	0.0166395
CMB_182	0	0.0118532	0.0166395
CMB_183	0.301823	0.0279042	0.0295817
CMB_184	0.0696955	0.0157111	0.0181503
CMB_185	0.20345	0.0121736	0.0166395
CMB_186	0	0.0119783	0.0166395
CMB_187	0	0.0119406	0.0166395
CMB_188	0	0.0220395	0.0241384
CMB_189	0.000472306	0.058223	0.0603706
CMB_190	0	0.0116164	0.0166395
CMB_191	0	0.011884	0.0166395
CMB_192	0.156069	0.00960177	0.0166395
CMB_193	0.0541847	0.0119757	0.0166395
CMB_194	0.205262	0.011976	0.0166395
CMB_195	0.155645	0.012392	0.0166395
CMB_196	3.19849e-206	0.012197	0.0166395
CMB_197	2.18427	0.240679	0.245531
CMB_198	0	0.0121793	0.0166395
CMB_199	0.343788	0.0249545	0.02683
CMB_200	0.0295837	0.0119761	0.0166395
CMB_201	0	0.0439735	0.0461631
CMB_202	0.319566	0.0121275	0.0166395
CMB_203	0.427946	0.0119897	0.0166395
CMB_204	0.0021449	0.0119764	0.0166395
CMB_205	0.697291	0.0241794	0.0261426
CMB_206	0.0525574	0.012058	0.0166395
CMB_207	0	0.00851622	0.0166395
CMB_208	0.213289	0.0119761	0.0166395
CMB_209	0.104	0.0119758	0.0166395
CMB_210	0.157797	0.0119758	0.0166395
CMB_211	0	0.0110492	0.0166395
CMB_212	0.903916	0.0348806	0.03677
CMB_213	0.152817	0.0119759	0.0166395
CMB_214	0.527456	0.0145562	0.0174334
CMB_215	0.11294	0.0119759	0.0166395
CMB_216	0	0.0144166	0.0174147
CMB_217	0	0.0120369	0.0166395
CMB_218	0	0.0116458	0.0166395
CMB_219	2.05093e-61	0.0166989	0.0188608
CMB_220	0.346463	0.0170069	0.0191233
CMB_221	0	0.0122041	0.0166395
CMB_222	0.157893	0.0123912	0.0166395
CMB_223	0.0551842	0.0136216	0.0168935
CMB_224	0.276477	0.0119784	0.0166395
CMB_225	0.0842191	0.012015	0.0166395
CMB_226	0.0681797	0.0119774	0.0166395
CMB_227	0.0219227	0.0119809	0.0166395
CMB_228	1.16524e-68	0.0120259	0.0166395
CMB_229	0.148859	0.0119768	0.0166395
CMB_230	0	0.0119551	0.0166395
CMB_231	0	0.0158774	0.0182591
CMB_232	0	0.0124975	0.0166395
CMB_233	0	0.0119874	0.0166395
CMB_234	0	0.0121616	0.0166395
CMB_235	0.100172	0.0119759	0.0166395
CMB_236	1.01518	0.523657	0.532069
CMB_237	0	0.0120228	0.0166395
CMB_238	0.856825	0.057078	0.0594269
CMB_239	0	0.0123379	0.0166395
CMB_240	0.19277	0.0120505	0.0166395
CMB_241	0.324606	0.0119759	0.0166395
CMB_242	0.0634559	0.0119759	0.0166395
CMB_243	0	0.0117798	0.0166395
CMB_244	0	0.0107749	0.0166395
CMB_245	0	0.0259371	0.0276881
CMB_246	0	0.0130852	0.01672
CMB_247	0.149845	0.0119761	0.0166395
CMB_248	0.0644741	0.0120188	0.0166395
CMB_249	1.01489	0.0279448	0.0295817
CMB_250	3.79601e-35	0.140841	0.144849
CMB_251	0	0.0112999	0.0166395
CMB_252	1.74384e-264	0.0120038	0.0166395
CMB_253	0	0.0120574	0.0166395
CMB_254	0	0.0112046	0.0166395
CMB_255	0.182697	0.0122131	0.0166395
CMB_256	0.0764899	0.0217811	0.0239592
Abbreviations: CMB, cellular morphometric biomaker; HR, hazard ratio; FDR, false discovery rate.
