# Supplementary material for: From Mouse to Human: Cellular Morphometric Subtype Learned From Mouse Mammary Tumors Provides Prognostic Value in Human Breast Cancer
Source: Front Oncol. 2022 Feb 11;11:819565. doi: 10.3389/fonc.2021.819565 (PMC8886672; doi:10.3389/fonc.2021.819565)
Supplement: Supplementary file 8 [file Table_7.xlsx]

## Sheet: TCGA_BRCA_2subtypes_finetune_lo
Supplementary Table 7. Defferentially expressed genes between Subtype 2 and Subtype 1 patients.
Gene	logFC	logCPM	LR	PValue	AdjustedP
ACAN	-1.18499	4.31505	58.5233	2.01e-14	1.13e-11
ACE2	1.16036	2.15786	39.3407	3.56e-10	1.09e-07
ADCYAP1	0.967373	1.52455	36.7346	1.35e-09	3.81e-07
AKR1B15	-0.665821	3.44462	11.5111	0.000691816	0.0292395
ARHGAP36	1.86632	3.28934	46.2113	1.06e-11	4.37e-09
ASCL1	-0.901347	2.79605	11.8925	0.000563618	0.0254612
B4GALNT2	-0.632689	2.49197	12.075	0.000511027	0.0235924
BAALC	-0.840119	2.41734	47.3408	5.97e-12	2.55e-09
BCHE	1.72367	3.38353	94.3005	2.71e-22	4.83e-19
BPIFB2	1.13829	4.65406	31.9974	1.54e-08	3.51e-06
C8orf34	1.10097	0.84974	62.1436	3.19e-15	1.9e-12
CA2	0.897208	6.49959	44.646	2.36e-11	8.41e-09
CCR7	0.679082	3.16235	39.6225	3.08e-10	9.69e-08
CD177	-0.96483	3.45691	24.2245	8.57e-07	0.000123886
CD52	1.00734	4.95063	93.3595	4.36e-22	6.66e-19
CDC20B	-0.717427	2.99739	10.4238	0.00124402	0.0424788
CEL	-0.974315	2.66574	34.587	4.08e-09	1.04e-06
CHGA	-3.05873	6.50748	90.3385	2.01e-21	2.38e-18
CHIT1	-0.797074	4.3869	24.9164	5.99e-07	9.56e-05
CHRDL2	0.774785	2.26668	23.675	1.14e-06	0.000158385
CHRNA9	-1.59176	3.04224	43.3273	4.63e-11	1.6e-08
COL11A2	1.11646	3.37702	45.678	1.39e-11	5.52e-09
COL9A1	1.10184	1.91613	23.3852	1.33e-06	0.000179476
CORO6	-0.730942	3.46221	25.2893	4.93e-07	7.99e-05
CPA4	0.600043	2.84734	19.0438	1.28e-05	0.00137984
CR2	0.85475	2.44289	21.6817	3.22e-06	0.000409708
CRISPLD1	-0.70434	6.00865	24.0808	9.24e-07	0.000131702
CRTAC1	-0.591327	2.04758	17.484	2.9e-05	0.00269406
CSN3	-3.43767	5.153	42.6144	6.67e-11	2.23e-08
CXCL17	-0.717044	4.96489	17.4846	2.9e-05	0.00269406
DCD	-3.87215	6.61543	83.8184	5.42e-20	5.8e-17
DES	-1.5145	3.12282	72.9761	1.31e-17	1e-14
ECEL1	-1.05458	3.43041	31.5695	1.92e-08	4.29e-06
ECRG4	1.04437	2.19226	52.6659	3.95e-13	1.86e-10
FAM3D	-1.08092	2.07023	38.69	4.97e-10	1.48e-07
FCRLB	-0.820677	3.15561	30.294	3.71e-08	7.49e-06
FDCSP	1.33916	7.45545	31.0955	2.46e-08	5.15e-06
FGB	-1.57458	4.0736	22.6584	1.94e-06	0.000255456
FMO3	-1.14001	2.97537	72.4581	1.71e-17	1.22e-14
GABRQ	1.79788	2.25155	76.2614	2.48e-18	2.42e-15
GPER1	-0.946755	3.05053	63.6564	1.48e-15	9.32e-13
GPM6A	0.863065	2.74041	21.3043	3.92e-06	0.000476149
GSTM5	1.46121	2.95645	119.288	9.06e-28	3.23e-24
HAPLN1	0.638768	2.77147	17.5153	2.85e-05	0.00269406
HDC	-1.29919	3.77275	50.6639	1.1e-12	4.88e-10
HOXB.AS3	-0.748823	1.82236	18.2896	1.9e-05	0.00195082
IGF2	-0.841273	7.65322	44.8553	2.12e-11	7.82e-09
IGHD	0.791077	3.48526	24.4344	7.69e-07	0.000115794
IGHV3.73	1.76072	4.22125	91.1749	1.32e-21	1.76e-18
IGKV1.17	-0.648407	3.90639	16.7178	4.34e-05	0.00359507
IGKV1.9	0.617405	4.03771	18.6465	1.57e-05	0.00164938
IGKV4.1	0.608848	6.85877	16.813	4.12e-05	0.00347304
IGKV6.21	-1.01138	2.15266	28.1657	1.11e-07	1.95e-05
IGLV2.14	0.830176	6.40536	29.9076	4.53e-08	8.95e-06
IGLV3.10	-0.989934	4.25034	31.4979	2e-08	4.36e-06
IGLV3.25	0.685924	5.41774	19.3232	1.1e-05	0.00121653
IGLV3.27	-0.621442	2.48288	10.8422	0.000992124	0.0372238
IGLV3.9	0.675412	2.88184	14.5431	0.000136988	0.00861652
IGLV5.45	1.38059	2.42022	69.0409	9.64e-17	6.45e-14
IGSF1	0.977945	4.26353	29.4299	5.8e-08	1.11e-05
IRS4	2.29045	1.69817	53.9511	2.06e-13	1.1e-10
KLK14	-2.34236	3.39516	127.235	1.65e-29	8.83e-26
KRT4	-1.55897	3.2708	33.1807	8.4e-09	2.04e-06
LALBA	-4.04889	5.42741	34.8704	3.52e-09	9.19e-07
LIN28A	-0.961682	0.787416	11.8901	0.000564323	0.0254612
LINC00668	-2.89822	1.49413	75.0496	4.59e-18	3.78e-15
LINC02487	0.740824	1.38382	15.2508	9.41e-05	0.00680156
LRP4	-0.624329	3.13558	41.3089	1.3e-10	4.21e-08
LTB	0.590018	3.58702	24.8101	6.33e-07	9.95e-05
MARCO	-0.692253	2.83752	20.6889	5.4e-06	0.000627974
MKX	0.61909	3.48105	14.6352	0.000130457	0.00835318
MLC1	-0.681	1.82958	15.1729	9.81e-05	0.0069714
MS4A1	0.759348	3.42907	24.337	8.09e-07	0.000118458
MTCO2P12	1.33522	2.3593	117.141	2.67e-27	5.72e-24
MTCO3P12	-0.9477	3.61413	34.1581	5.08e-09	1.26e-06
MUC19	-1.09152	2.87465	25.4946	4.44e-07	7.41e-05
MUC2	0.905483	5.74203	11.3508	0.000754151	0.0306991
MUC5B	-0.741106	6.71594	20.0144	7.69e-06	0.000856105
NCAN	-1.70103	2.88373	36.2304	1.75e-09	4.81e-07
NECAB1	-0.671871	1.88684	29.8776	4.6e-08	8.95e-06
NSG2	-1.46463	2.68302	44.9479	2.02e-11	7.73e-09
NTS	2.73059	5.01906	75.9205	2.95e-18	2.63e-15
OGN	0.707603	4.71238	32.2509	1.35e-08	3.15e-06
OPRPN	2.20196	3.36333	52.8606	3.58e-13	1.82e-10
PAX5	0.862481	1.81652	31.4323	2.07e-08	4.42e-06
PCDH9	-1.65492	2.56959	117.967	1.76e-27	4.71e-24
PEX5L	-0.758821	2.59443	21.6135	3.33e-06	0.000409892
PIGR	-0.795613	6.11476	20.1244	7.26e-06	0.00081677
PTGDS	0.68617	4.80483	35.2034	2.97e-09	7.94e-07
SBSN	-0.973804	2.85833	17.0732	3.6e-05	0.00321965
SCG2	0.794817	3.42598	29.325	6.12e-08	1.15e-05
SCGB1B2P	-2.67938	3.35835	183.048	1.05e-41	1.12e-37
SCGB1D2	1.00362	8.3315	23.9891	9.69e-07	0.000136308
SCGN	0.834229	1.6984	16.585	4.65e-05	0.00371196
SCIRT	0.589479	2.65478	16.7967	4.16e-05	0.00347577
SELL	0.742226	4.521	52.6436	4e-13	1.86e-10
SLC26A3	0.994133	2.12873	32.4139	1.25e-08	2.96e-06
SLC5A8	-0.855265	3.62198	11.8549	0.000575092	0.025838
SMCO3	-0.797608	1.26	26.2224	3.04e-07	5.16e-05
SPDYC	-0.946867	2.92198	14.0891	0.00017435	0.0107145
TMEM213	-0.728436	1.6994	15.3125	9.11e-05	0.00667315
TPSB2	0.650973	4.46722	30.9189	2.69e-08	5.53e-06
TRIM72	0.649015	1.67619	15.529	8.12e-05	0.00620566
TRPA1	-0.955858	4.18532	23.1834	1.47e-06	0.000196834
TSPAN8	-1.001	3.16057	24.5683	7.17e-07	0.00011058
UGT2B11	1.16605	5.54182	20.8691	4.92e-06	0.000584264
UGT2B4	-0.920465	3.24184	10.2745	0.00134879	0.0449304
WFDC21P	-0.670569	1.61887	25.3862	4.69e-07	7.72e-05
WT1	-0.680707	2.59644	17.0459	3.65e-05	0.00322445
X7SK	-0.809052	8.27454	12.7479	0.000356413	0.0181482
XDH	-0.827231	3.73187	37.1265	1.11e-09	3.2e-07
Abbrevations: FC, fold change; CPM, couts per million; LR, likelyhood-ratio; FDR, false discovery rate.
