# Supplementary material for: From Mouse to Human: Cellular Morphometric Subtype Learned From Mouse Mammary Tumors Provides Prognostic Value in Human Breast Cancer
Source: Front Oncol. 2022 Feb 11;11:819565. doi: 10.3389/fonc.2021.819565 (PMC8886672; doi:10.3389/fonc.2021.819565)
Supplement: Supplementary file 9 [file Table_8.xlsx]

## Sheet: TableS11-TCGA_BRCA_DEG_BP
Supplementary Table 8. Gene ontology (GO) functional enrichment analysis of the differentially expressed genes (DEGs) for biological processes.
ID	Description	GeneRatio	BgRatio	pvalue	p.adjust	qvalue	geneID	Count
GO:0006959	humoral immune response	1992-09-01	356/18670	6.51e-05	0.0314152	0.0258869	BPIFB2/CCR7/CHGA/CR2/DCD/FGB/IGHD/MS4A1/PAX5	9
GO:0035296	regulation of tube diameter	1992-06-01	143/18670	7.54e-05	0.0314152	0.0258869	ACE2/ADCYAP1/CHGA/FGB/GPER1/NTS	6
GO:0050880	regulation of blood vessel size	1992-06-01	143/18670	7.54e-05	0.0314152	0.0258869	ACE2/ADCYAP1/CHGA/FGB/GPER1/NTS	6
GO:0097746	regulation of blood vessel diameter	1992-06-01	143/18670	7.54e-05	0.0314152	0.0258869	ACE2/ADCYAP1/CHGA/FGB/GPER1/NTS	6
GO:0035150	regulation of tube size	1992-06-01	144/18670	7.84e-05	0.0314152	0.0258869	ACE2/ADCYAP1/CHGA/FGB/GPER1/NTS	6
GO:0014016	neuroblast differentiation	1992-02-01	4/18670	0.000143192	0.0478023	0.0393904	ASCL1/BCHE	2
GO:0003018	vascular process in circulatory system	1992-06-01	173/18670	0.000214176	0.0483896	0.0398743	ACE2/ADCYAP1/CHGA/FGB/GPER1/NTS	6
GO:0006063	uronic acid metabolic process	1992-03-01	24/18670	0.000217427	0.0483896	0.0398743	UGT2B4/UGT2B11/SORD	3
GO:0019585	glucuronate metabolic process	1992-03-01	24/18670	0.000217427	0.0483896	0.0398743	UGT2B4/UGT2B11/SORD	3
GO:0006026	aminoglycan catabolic process	1992-04-01	65/18670	0.000297087	0.0584539	0.0481676	ACAN/CHIT1/NCAN/OGN	4
GO:0009101	glycoprotein biosynthetic process	1992-08-01	348/18670	0.000321015	0.0584539	0.0481676	ACAN/B4GALNT2/CCR7/MUC19/MUC2/MUC5B/NCAN/NECAB1	8
GO:0051480	regulation of cytosolic calcium ion concentration	1992-08-01	357/18670	0.000380639	0.063535	0.0523546	ADCYAP1/CCR7/CD52/CHRNA9/GPER1/MS4A1/SCGN/TRPA1	8
GO:0030198	extracellular matrix organization	1992-08-01	368/18670	0.000465478	0.0717194	0.0590988	ACAN/COL11A2/COL9A1/FGB/HAPLN1/NCAN/TPSAB1/WT1	8
GO:0045745	positive regulation of G protein-coupled receptor signaling pathway	1992-03-01	32/18670	0.000517844	0.0740887	0.0610511	CHGA/GPER1/KLK14	3
GO:0007204	positive regulation of cytosolic calcium ion concentration	1992-07-01	319/18670	0.00100822	0.115537	0.0952059	ADCYAP1/CCR7/CD52/CHRNA9/GPER1/MS4A1/TRPA1	7
GO:0051593	response to folic acid	1992-02-01	10/18670	0.00105343	0.115537	0.0952059	ASCL1/BCHE	2
GO:0097105	presynaptic membrane assembly	1992-02-01	10/18670	0.00105343	0.115537	0.0952059	CEL/LRP4	2
GO:0009100	glycoprotein metabolic process	1992-08-01	419/18670	0.00108263	0.115537	0.0952059	ACAN/B4GALNT2/CCR7/MUC19/MUC2/MUC5B/NCAN/NECAB1	8
GO:0043062	extracellular structure organization	1992-08-01	422/18670	0.00113313	0.115537	0.0952059	ACAN/COL11A2/COL9A1/FGB/HAPLN1/NCAN/TPSAB1/WT1	8
GO:0007589	body fluid secretion	1992-04-01	93/18670	0.00115364	0.115537	0.0952059	CEL/CSN3/MTCO2P12/XDH	4
GO:0042340	keratan sulfate catabolic process	1992-02-01	12/18670	0.00153515	0.126541	0.104273	ACAN/OGN	2
GO:0097090	presynaptic membrane organization	1992-02-01	12/18670	0.00153515	0.126541	0.104273	CEL/LRP4	2
GO:0097104	postsynaptic membrane assembly	1992-02-01	12/18670	0.00153515	0.126541	0.104273	CEL/LRP4	2
GO:2000379	positive regulation of reactive oxygen species metabolic process	1992-04-01	102/18670	0.00162357	0.126541	0.104273	ACE2/CD177/MTCO2P12/XDH	4
GO:0007595	lactation	1992-03-01	48/18670	0.0017059	0.126541	0.104273	CSN3/MTCO2P12/XDH	3
GO:0045933	positive regulation of muscle contraction	1992-03-01	48/18670	0.0017059	0.126541	0.104273	ACE2/CHGA/GPER1	3
GO:0002864	regulation of acute inflammatory response to antigenic stimulus	1992-02-01	13/18670	0.00180845	0.126541	0.104273	ADCYAP1/CCR7	2
GO:0006874	cellular calcium ion homeostasis	1992-08-01	458/18670	0.00189952	0.126541	0.104273	ADCYAP1/CCR7/CD52/CHRNA9/GPER1/MS4A1/SCGN/TRPA1	8
GO:0060452	positive regulation of cardiac muscle contraction	1992-02-01	14/18670	0.00210311	0.126541	0.104273	ACE2/CHGA	2
GO:1901722	regulation of cell proliferation involved in kidney development	1992-02-01	14/18670	0.00210311	0.126541	0.104273	LIN28A/WT1	2
GO:0055074	calcium ion homeostasis	1992-08-01	471/18670	0.0022601	0.126541	0.104273	ADCYAP1/CCR7/CD52/CHRNA9/GPER1/MS4A1/SCGN/TRPA1	8
GO:0002429	immune response-activating cell surface receptor signaling pathway	1992-08-01	473/18670	0.00232005	0.126541	0.104273	CCR7/CR2/IGHD/MS4A1/MUC19/MUC2/MUC5B/PAX5	8
GO:0044273	sulfur compound catabolic process	1992-03-01	55/18670	0.00252409	0.126541	0.104273	ACAN/NCAN/OGN	3
GO:0045989	positive regulation of striated muscle contraction	1992-02-01	16/18670	0.00275561	0.126541	0.104273	ACE2/CHGA	2
GO:0072503	cellular divalent inorganic cation homeostasis	1992-08-01	493/18670	0.00299114	0.126541	0.104273	ADCYAP1/CCR7/CD52/CHRNA9/GPER1/MS4A1/SCGN/TRPA1	8
GO:2000351	regulation of endothelial cell apoptotic process	1992-03-01	59/18670	0.0030837	0.126541	0.104273	FGB/GPER1/SCG2	3
GO:0019730	antimicrobial humoral response	1992-04-01	122/18670	0.00311456	0.126541	0.104273	BPIFB2/CHGA/DCD/FGB	4
GO:0006027	glycosaminoglycan catabolic process	1992-03-01	61/18670	0.00338981	0.126541	0.104273	ACAN/NCAN/OGN	3
GO:0016266	O-glycan processing	1992-03-01	61/18670	0.00338981	0.126541	0.104273	MUC19/MUC2/MUC5B	3
GO:0006805	xenobiotic metabolic process	1992-04-01	125/18670	0.00339835	0.126541	0.104273	BCHE/FMO3/GSTM5/UGT2B11	4
GO:0035270	endocrine system development	1992-04-01	127/18670	0.00359704	0.126541	0.104273	ADCYAP1/ASCL1/MEN1/WT1	4
GO:0090276	regulation of peptide hormone secretion	1992-05-01	208/18670	0.00367273	0.126541	0.104273	ADCYAP1/CHGA/FAM3D/FGB/GPER1	5
GO:0070372	regulation of ERK1 and ERK2 cascade	1992-06-01	300/18670	0.00367666	0.126541	0.104273	ADCYAP1/CCR7/CHRNA9/FGB/GPER1/MARCO	6
GO:0097529	myeloid leukocyte migration	1992-05-01	210/18670	0.00382511	0.126541	0.104273	CCR7/CD177/CHGA/CXCL17/SCG2	5
GO:0052695	cellular glucuronidation	1992-02-01	19/18670	0.00388921	0.126541	0.104273	UGT2B4/UGT2B11	2
GO:0072577	endothelial cell apoptotic process	1992-03-01	65/18670	0.00405628	0.126541	0.104273	FGB/GPER1/SCG2	3
GO:0070374	positive regulation of ERK1 and ERK2 cascade	1992-05-01	215/18670	0.00422583	0.126541	0.104273	ADCYAP1/CCR7/FGB/GPER1/MARCO	5
GO:0002438	acute inflammatory response to antigenic stimulus	1992-02-01	21/18670	0.00474577	0.126541	0.104273	ADCYAP1/CCR7	2
GO:0072111	cell proliferation involved in kidney development	1992-02-01	21/18670	0.00474577	0.126541	0.104273	LIN28A/WT1	2
GO:0070371	ERK1 and ERK2 cascade	1992-06-01	317/18670	0.00480255	0.126541	0.104273	ADCYAP1/CCR7/CHRNA9/FGB/GPER1/MARCO	6
GO:0002878	negative regulation of acute inflammatory response to non-antigenic stimulus	1992-01-01	1/18670	0.00492769	0.126541	0.104273	ADCYAP1	1
GO:0003359	noradrenergic neuron fate commitment	1992-01-01	1/18670	0.00492769	0.126541	0.104273	ASCL1	1
GO:0006062	sorbitol catabolic process	1992-01-01	1/18670	0.00492769	0.126541	0.104273	SORD	1
GO:0007400	neuroblast fate determination	1992-01-01	1/18670	0.00492769	0.126541	0.104273	ASCL1	1
GO:0014017	neuroblast fate commitment	1992-01-01	1/18670	0.00492769	0.126541	0.104273	ASCL1	1
GO:0015730	propanoate transport	1992-01-01	1/18670	0.00492769	0.126541	0.104273	SLC5A8	1
GO:0018350	protein esterification	1992-01-01	1/18670	0.00492769	0.126541	0.104273	CEL	1
GO:0019407	hexitol catabolic process	1992-01-01	1/18670	0.00492769	0.126541	0.104273	SORD	1
GO:0019519	pentitol metabolic process	1992-01-01	1/18670	0.00492769	0.126541	0.104273	SORD	1
GO:0019527	pentitol catabolic process	1992-01-01	1/18670	0.00492769	0.126541	0.104273	SORD	1
GO:0021750	vestibular nucleus development	1992-01-01	1/18670	0.00492769	0.126541	0.104273	ASCL1	1
GO:0030264	nuclear fragmentation involved in apoptotic nuclear change	1992-01-01	1/18670	0.00492769	0.126541	0.104273	GPER1	1
GO:0038115	chemokine (C-C motif) ligand 19 signaling pathway	1992-01-01	1/18670	0.00492769	0.126541	0.104273	CCR7	1
GO:0046448	tropane alkaloid metabolic process	1992-01-01	1/18670	0.00492769	0.126541	0.104273	BCHE	1
GO:0050783	cocaine metabolic process	1992-01-01	1/18670	0.00492769	0.126541	0.104273	BCHE	1
GO:0051160	L-xylitol catabolic process	1992-01-01	1/18670	0.00492769	0.126541	0.104273	SORD	1
GO:0051164	L-xylitol metabolic process	1992-01-01	1/18670	0.00492769	0.126541	0.104273	SORD	1
GO:0060165	regulation of timing of subpallium neuron differentiation	1992-01-01	1/18670	0.00492769	0.126541	0.104273	ASCL1	1
GO:0061100	lung neuroendocrine cell differentiation	1992-01-01	1/18670	0.00492769	0.126541	0.104273	ASCL1	1
GO:0061103	carotid body glomus cell differentiation	1992-01-01	1/18670	0.00492769	0.126541	0.104273	ASCL1	1
GO:0070684	seminal clot liquefaction	1992-01-01	1/18670	0.00492769	0.126541	0.104273	KLK14	1
GO:0072299	negative regulation of metanephric glomerulus development	1992-01-01	1/18670	0.00492769	0.126541	0.104273	WT1	1
GO:0072302	negative regulation of metanephric glomerular mesangial cell proliferation	1992-01-01	1/18670	0.00492769	0.126541	0.104273	WT1	1
GO:0086030	adenylate cyclase-activating adrenergic receptor signaling pathway involved in cardiac muscle relaxation	1992-01-01	1/18670	0.00492769	0.126541	0.104273	CHGA	1
GO:1901631	positive regulation of presynaptic membrane organization	1992-01-01	1/18670	0.00492769	0.126541	0.104273	LRP4	1
GO:2000522	positive regulation of immunological synapse formation	1992-01-01	1/18670	0.00492769	0.126541	0.104273	CCR7	1
GO:2000526	positive regulation of glycoprotein biosynthetic process involved in immunological synapse formation	1992-01-01	1/18670	0.00492769	0.126541	0.104273	CCR7	1
GO:2001213	negative regulation of vasculogenesis	1992-01-01	1/18670	0.00492769	0.126541	0.104273	XDH	1
GO:0071375	cellular response to peptide hormone stimulus	1992-06-01	321/18670	0.00510078	0.129327	0.106569	CA2/GPER1/IGF2/IRS4/MEN1/TRIM72	6
GO:0097530	granulocyte migration	1992-04-01	141/18670	0.00521283	0.130516	0.107549	CCR7/CD177/CXCL17/SCG2	4
GO:1903524	positive regulation of blood circulation	1992-03-01	73/18670	0.00561473	0.137271	0.113115	ACE2/CHGA/FGB	3
GO:0048732	gland development	1992-07-01	434/18670	0.00561968	0.137271	0.113115	ADCYAP1/ASCL1/CSN3/IGF2/MTCO2P12/WT1/XDH	7
GO:0002861	regulation of inflammatory response to antigenic stimulus	1992-02-01	24/18670	0.00617779	0.146957	0.121096	ADCYAP1/CCR7	2
GO:0032925	regulation of activin receptor signaling pathway	1992-02-01	24/18670	0.00617779	0.146957	0.121096	IGSF1/MEN1	2
GO:0008277	regulation of G protein-coupled receptor signaling pathway	1992-04-01	149/18670	0.00632489	0.146957	0.121096	ADCYAP1/CHGA/GPER1/KLK14	4
GO:0030325	adrenal gland development	1992-02-01	25/18670	0.00669358	0.146957	0.121096	ASCL1/WT1	2
GO:0051896	regulation of protein kinase B signaling	1992-05-01	244/18670	0.00716061	0.146957	0.121096	CCR7/GPER1/IGF2/LIN28A/XDH	5
GO:0060402	calcium ion transport into cytosol	1992-04-01	158/18670	0.00775273	0.146957	0.121096	CCR7/GPER1/MS4A1/TRPA1	4
GO:0030072	peptide hormone secretion	1992-05-01	250/18670	0.0079102	0.146957	0.121096	ADCYAP1/CHGA/FAM3D/FGB/GPER1	5
GO:0097756	negative regulation of blood vessel diameter	1992-03-01	84/18670	0.00827441	0.146957	0.121096	ACE2/CHGA/FGB	3
GO:0018146	keratan sulfate biosynthetic process	1992-02-01	28/18670	0.00835356	0.146957	0.121096	ACAN/OGN	2
GO:0050974	detection of mechanical stimulus involved in sensory perception	1992-02-01	29/18670	0.00894378	0.146957	0.121096	CHRNA9/TRPA1	2
GO:0050680	negative regulation of epithelial cell proliferation	1992-04-01	165/18670	0.00899937	0.146957	0.121096	KRT4/MEN1/SCG2/XDH	4
GO:1904035	regulation of epithelial cell apoptotic process	1992-03-01	88/18670	0.00939613	0.146957	0.121096	FGB/GPER1/SCG2	3
GO:0051491	positive regulation of filopodium assembly	1992-02-01	30/18670	0.00955213	0.146957	0.121096	CCR7/GPM6A	2
GO:0099068	postsynapse assembly	1992-02-01	30/18670	0.00955213	0.146957	0.121096	CEL/LRP4	2
GO:0050806	positive regulation of synaptic transmission	1992-04-01	168/18670	0.00957145	0.146957	0.121096	ADCYAP1/CA2/GPER1/SCGN	4
GO:0001694	histamine biosynthetic process	1992-01-01	2/18670	0.00983136	0.146957	0.121096	HDC	1
GO:0002415	immunoglobulin transcytosis in epithelial cells mediated by polymeric immunoglobulin receptor	1992-01-01	2/18670	0.00983136	0.146957	0.121096	PIGR	1
GO:0003051	angiotensin-mediated drinking behavior	1992-01-01	2/18670	0.00983136	0.146957	0.121096	ACE2	1
GO:0006060	sorbitol metabolic process	1992-01-01	2/18670	0.00983136	0.146957	0.121096	SORD	1
GO:0009115	xanthine catabolic process	1992-01-01	2/18670	0.00983136	0.146957	0.121096	XDH	1
GO:0015912	short-chain fatty acid transport	1992-01-01	2/18670	0.00983136	0.146957	0.121096	SLC5A8	1
GO:0015913	short-chain fatty acid import	1992-01-01	2/18670	0.00983136	0.146957	0.121096	SLC5A8	1
GO:0021550	medulla oblongata development	1992-01-01	2/18670	0.00983136	0.146957	0.121096	ASCL1	1
GO:0035801	adrenal cortex development	1992-01-01	2/18670	0.00983136	0.146957	0.121096	WT1	1
GO:0035802	adrenal cortex formation	1992-01-01	2/18670	0.00983136	0.146957	0.121096	WT1	1
GO:0044258	intestinal lipid catabolic process	1992-01-01	2/18670	0.00983136	0.146957	0.121096	CEL	1
GO:0046370	fructose biosynthetic process	1992-01-01	2/18670	0.00983136	0.146957	0.121096	SORD	1
GO:0050883	musculoskeletal movement, spinal reflex action	1992-01-01	2/18670	0.00983136	0.146957	0.121096	ASCL1	1
GO:0060163	subpallium neuron fate commitment	1992-01-01	2/18670	0.00983136	0.146957	0.121096	ASCL1	1
GO:0061032	visceral serous pericardium development	1992-01-01	2/18670	0.00983136	0.146957	0.121096	WT1	1
GO:0061102	stomach neuroendocrine cell differentiation	1992-01-01	2/18670	0.00983136	0.146957	0.121096	ASCL1	1
GO:0061104	adrenal chromaffin cell differentiation	1992-01-01	2/18670	0.00983136	0.146957	0.121096	ASCL1	1
GO:0071000	response to magnetism	1992-01-01	2/18670	0.00983136	0.146957	0.121096	ASCL1	1
GO:0071259	cellular response to magnetism	1992-01-01	2/18670	0.00983136	0.146957	0.121096	ASCL1	1
GO:0072166	posterior mesonephric tubule development	1992-01-01	2/18670	0.00983136	0.146957	0.121096	WT1	1
GO:0072301	regulation of metanephric glomerular mesangial cell proliferation	1992-01-01	2/18670	0.00983136	0.146957	0.121096	WT1	1
GO:0090088	regulation of oligopeptide transport	1992-01-01	2/18670	0.00983136	0.146957	0.121096	CA2	1
GO:0090089	regulation of dipeptide transport	1992-01-01	2/18670	0.00983136	0.146957	0.121096	CA2	1
GO:0090273	regulation of somatostatin secretion	1992-01-01	2/18670	0.00983136	0.146957	0.121096	ADCYAP1	1
GO:0090274	positive regulation of somatostatin secretion	1992-01-01	2/18670	0.00983136	0.146957	0.121096	ADCYAP1	1
GO:0097022	lymphocyte migration into lymph node	1992-01-01	2/18670	0.00983136	0.146957	0.121096	CCR7	1
GO:1901079	positive regulation of relaxation of muscle	1992-01-01	2/18670	0.00983136	0.146957	0.121096	CHGA	1
GO:1901629	regulation of presynaptic membrane organization	1992-01-01	2/18670	0.00983136	0.146957	0.121096	LRP4	1
GO:1901899	positive regulation of relaxation of cardiac muscle	1992-01-01	2/18670	0.00983136	0.146957	0.121096	CHGA	1
GO:2000525	positive regulation of T cell costimulation	1992-01-01	2/18670	0.00983136	0.146957	0.121096	CCR7	1
GO:2000707	positive regulation of dense core granule biogenesis	1992-01-01	2/18670	0.00983136	0.146957	0.121096	CHGA	1
GO:2000878	positive regulation of oligopeptide transport	1992-01-01	2/18670	0.00983136	0.146957	0.121096	CA2	1
GO:2000880	positive regulation of dipeptide transport	1992-01-01	2/18670	0.00983136	0.146957	0.121096	CA2	1
GO:2001074	regulation of metanephric ureteric bud development	1992-01-01	2/18670	0.00983136	0.146957	0.121096	WT1	1
GO:2001076	positive regulation of metanephric ureteric bud development	1992-01-01	2/18670	0.00983136	0.146957	0.121096	WT1	1
GO:2001148	regulation of dipeptide transmembrane transport	1992-01-01	2/18670	0.00983136	0.146957	0.121096	CA2	1
GO:2001150	positive regulation of dipeptide transmembrane transport	1992-01-01	2/18670	0.00983136	0.146957	0.121096	CA2	1
GO:0006022	aminoglycan metabolic process	1992-04-01	170/18670	0.0099657	0.147861	0.121842	ACAN/CHIT1/NCAN/OGN	4
GO:0060401	cytosolic calcium ion transport	1992-04-01	171/18670	0.0101667	0.148737	0.122563	CCR7/GPER1/MS4A1/TRPA1	4
GO:0046883	regulation of hormone secretion	1992-05-01	266/18670	0.0101732	0.148737	0.122563	ADCYAP1/CHGA/FAM3D/FGB/GPER1	5
GO:0043491	protein kinase B signaling	1992-05-01	269/18670	0.0106423	0.154467	0.127285	CCR7/GPER1/IGF2/LIN28A/XDH	5
GO:0008210	estrogen metabolic process	1992-02-01	32/18670	0.0108225	0.155952	0.128509	AKR1B15/UGT2B11	2
GO:0042339	keratan sulfate metabolic process	1992-02-01	33/18670	0.0114841	0.163139	0.134431	ACAN/OGN	2
GO:2000352	negative regulation of endothelial cell apoptotic process	1992-02-01	33/18670	0.0114841	0.163139	0.134431	FGB/SCG2	2
GO:0002791	regulation of peptide secretion	1992-07-01	500/18670	0.01175	0.16574	0.136575	ADCYAP1/CCR7/CHGA/FAM3D/FGB/GPER1/IGHD	7
GO:0090277	positive regulation of peptide hormone secretion	1992-03-01	96/18670	0.0118947	0.165973	0.136766	ADCYAP1/FGB/GPER1	3
GO:1901653	cellular response to peptide	1992-06-01	385/18670	0.0119322	0.165973	0.136766	CA2/GPER1/IGF2/IRS4/MEN1/TRIM72	6
GO:0071466	cellular response to xenobiotic stimulus	1992-04-01	180/18670	0.0120951	0.16708	0.137678	BCHE/FMO3/GSTM5/UGT2B11	4
GO:0032735	positive regulation of interleukin-12 production	1992-02-01	35/18670	0.0128592	0.168399	0.138765	CCR7/LTB	2
GO:0071709	membrane assembly	1992-02-01	36/18670	0.0135724	0.168399	0.138765	CEL/LRP4	2
GO:0097242	amyloid-beta clearance	1992-02-01	36/18670	0.0135724	0.168399	0.138765	LRP4/MARCO	2
GO:0019933	cAMP-mediated signaling	1992-04-01	187/18670	0.0137471	0.168399	0.138765	ADCYAP1/CHGA/GPER1/PEX5L	4
GO:0002035	brain renin-angiotensin system	1992-01-01	3/18670	0.0147111	0.168399	0.138765	ACE2	1
GO:0002386	immune response in mucosal-associated lymphoid tissue	1992-01-01	3/18670	0.0147111	0.168399	0.138765	PIGR	1
GO:0002414	immunoglobulin transcytosis in epithelial cells	1992-01-01	3/18670	0.0147111	0.168399	0.138765	PIGR	1
GO:0002525	acute inflammatory response to non-antigenic stimulus	1992-01-01	3/18670	0.0147111	0.168399	0.138765	ADCYAP1	1
GO:0002877	regulation of acute inflammatory response to non-antigenic stimulus	1992-01-01	3/18670	0.0147111	0.168399	0.138765	ADCYAP1	1
GO:0003358	noradrenergic neuron development	1992-01-01	3/18670	0.0147111	0.168399	0.138765	ASCL1	1
GO:0005988	lactose metabolic process	1992-01-01	3/18670	0.0147111	0.168399	0.138765	LALBA	1
GO:0005989	lactose biosynthetic process	1992-01-01	3/18670	0.0147111	0.168399	0.138765	LALBA	1
GO:0006059	hexitol metabolic process	1992-01-01	3/18670	0.0147111	0.168399	0.138765	SORD	1
GO:0019276	UDP-N-acetylgalactosamine metabolic process	1992-01-01	3/18670	0.0147111	0.168399	0.138765	B4GALNT2	1
GO:0021529	spinal cord oligodendrocyte cell differentiation	1992-01-01	3/18670	0.0147111	0.168399	0.138765	ASCL1	1
GO:0021530	spinal cord oligodendrocyte cell fate specification	1992-01-01	3/18670	0.0147111	0.168399	0.138765	ASCL1	1
GO:0046110	xanthine metabolic process	1992-01-01	3/18670	0.0147111	0.168399	0.138765	XDH	1
GO:0048867	stem cell fate determination	1992-01-01	3/18670	0.0147111	0.168399	0.138765	ASCL1	1
GO:0050955	thermoception	1992-01-01	3/18670	0.0147111	0.168399	0.138765	TRPA1	1
GO:0050968	detection of chemical stimulus involved in sensory perception of pain	1992-01-01	3/18670	0.0147111	0.168399	0.138765	TRPA1	1
GO:0060166	olfactory pit development	1992-01-01	3/18670	0.0147111	0.168399	0.138765	ASCL1	1
GO:0061110	dense core granule biogenesis	1992-01-01	3/18670	0.0147111	0.168399	0.138765	CHGA	1
GO:0072262	metanephric glomerular mesangial cell proliferation involved in metanephros development	1992-01-01	3/18670	0.0147111	0.168399	0.138765	WT1	1
GO:1903598	positive regulation of gap junction assembly	1992-01-01	3/18670	0.0147111	0.168399	0.138765	ACE2	1
GO:1904395	positive regulation of skeletal muscle acetylcholine-gated channel clustering	1992-01-01	3/18670	0.0147111	0.168399	0.138765	LRP4	1
GO:2000520	regulation of immunological synapse formation	1992-01-01	3/18670	0.0147111	0.168399	0.138765	CCR7	1
GO:2000523	regulation of T cell costimulation	1992-01-01	3/18670	0.0147111	0.168399	0.138765	CCR7	1
GO:2000547	regulation of dendritic cell dendrite assembly	1992-01-01	3/18670	0.0147111	0.168399	0.138765	CCR7	1
GO:2000705	regulation of dense core granule biogenesis	1992-01-01	3/18670	0.0147111	0.168399	0.138765	CHGA	1
GO:0019233	sensory perception of pain	1992-03-01	104/18670	0.0147403	0.168399	0.138765	ADCYAP1/OPRPN/TRPA1	3
GO:0044272	sulfur compound biosynthetic process	1992-04-01	192/18670	0.015011	0.168399	0.138765	ACAN/GSTM5/NCAN/OGN	4
GO:1901136	carbohydrate derivative catabolic process	1992-04-01	192/18670	0.015011	0.168399	0.138765	ACAN/CHIT1/NCAN/OGN	4
GO:0006040	amino sugar metabolic process	1992-02-01	38/18670	0.0150491	0.168399	0.138765	B4GALNT2/CHIT1	2
GO:0046676	negative regulation of insulin secretion	1992-02-01	38/18670	0.0150491	0.168399	0.138765	CHGA/FAM3D	2
GO:2000377	regulation of reactive oxygen species metabolic process	1992-04-01	195/18670	0.0158034	0.174552	0.143835	ACE2/CD177/MTCO2P12/XDH	4
GO:0002758	innate immune response-activating signal transduction	1992-05-01	298/18670	0.0159604	0.174552	0.143835	FGB/MARCO/MUC19/MUC2/MUC5B	5
GO:0006821	chloride transport	1992-03-01	108/18670	0.0162952	0.174552	0.143835	CA2/GABRQ/SLC26A3	3
GO:0001941	postsynaptic membrane organization	1992-02-01	40/18670	0.0165917	0.174552	0.143835	CEL/LRP4	2
GO:0045823	positive regulation of heart contraction	1992-02-01	40/18670	0.0165917	0.174552	0.143835	ACE2/CHGA	2
GO:0050832	defense response to fungus	1992-02-01	40/18670	0.0165917	0.174552	0.143835	CHGA/DCD	2
GO:0090184	positive regulation of kidney development	1992-02-01	40/18670	0.0165917	0.174552	0.143835	LIN28A/WT1	2
GO:0006493	protein O-linked glycosylation	1992-03-01	109/18670	0.0166978	0.174552	0.143835	MUC19/MUC2/MUC5B	3
GO:0006024	glycosaminoglycan biosynthetic process	1992-03-01	110/18670	0.0171059	0.174552	0.143835	ACAN/NCAN/OGN	3
GO:0044091	membrane biogenesis	1992-02-01	41/18670	0.0173873	0.174552	0.143835	CEL/LRP4	2
GO:1904019	epithelial cell apoptotic process	1992-03-01	111/18670	0.0175196	0.174552	0.143835	FGB/GPER1/SCG2	3
GO:1903510	mucopolysaccharide metabolic process	1992-03-01	112/18670	0.0179389	0.174552	0.143835	ACAN/NCAN/OGN	3
GO:0010559	regulation of glycoprotein biosynthetic process	1992-02-01	42/18670	0.0181989	0.174552	0.143835	CCR7/NECAB1	2
GO:0015701	bicarbonate transport	1992-02-01	42/18670	0.0181989	0.174552	0.143835	CA2/SLC26A3	2
GO:0002223	stimulatory C-type lectin receptor signaling pathway	1992-03-01	113/18670	0.0183637	0.174552	0.143835	MUC19/MUC2/MUC5B	3
GO:0032924	activin receptor signaling pathway	1992-02-01	43/18670	0.0190262	0.174552	0.143835	IGSF1/MEN1	2
GO:0099054	presynapse assembly	1992-02-01	43/18670	0.0190262	0.174552	0.143835	CEL/LRP4	2
GO:0046879	hormone secretion	1992-05-01	312/18670	0.0190689	0.174552	0.143835	ADCYAP1/CHGA/FAM3D/FGB/GPER1	5
GO:0006023	aminoglycan biosynthetic process	1992-03-01	115/18670	0.0192302	0.174552	0.143835	ACAN/NCAN/OGN	3
GO:0030073	insulin secretion	1992-04-01	207/18670	0.0192347	0.174552	0.143835	ADCYAP1/CHGA/FAM3D/GPER1	4
GO:0001692	histamine metabolic process	1992-01-01	4/18670	0.0195671	0.174552	0.143835	HDC	1
GO:0002408	myeloid dendritic cell chemotaxis	1992-01-01	4/18670	0.0195671	0.174552	0.143835	CCR7	1
GO:0006030	chitin metabolic process	1992-01-01	4/18670	0.0195671	0.174552	0.143835	CHIT1	1
GO:0006032	chitin catabolic process	1992-01-01	4/18670	0.0195671	0.174552	0.143835	CHIT1	1
GO:0006145	purine nucleobase catabolic process	1992-01-01	4/18670	0.0195671	0.174552	0.143835	XDH	1
GO:0015670	carbon dioxide transport	1992-01-01	4/18670	0.0195671	0.174552	0.143835	CA2	1
GO:0015827	tryptophan transport	1992-01-01	4/18670	0.0195671	0.174552	0.143835	ACE2	1
GO:0016560	protein import into peroxisome matrix, docking	1992-01-01	4/18670	0.0195671	0.174552	0.143835	PEX5L	1
GO:0032849	positive regulation of cellular pH reduction	1992-01-01	4/18670	0.0195671	0.174552	0.143835	CA2	1
GO:0033366	protein localization to secretory granule	1992-01-01	4/18670	0.0195671	0.174552	0.143835	CHGA	1
GO:0038028	insulin receptor signaling pathway via phosphatidylinositol 3-kinase	1992-01-01	4/18670	0.0195671	0.174552	0.143835	IGF2	1
GO:0038116	chemokine (C-C motif) ligand 21 signaling pathway	1992-01-01	4/18670	0.0195671	0.174552	0.143835	CCR7	1
GO:0043315	positive regulation of neutrophil degranulation	1992-01-01	4/18670	0.0195671	0.174552	0.143835	CD177	1
GO:0060164	regulation of timing of neuron differentiation	1992-01-01	4/18670	0.0195671	0.174552	0.143835	ASCL1	1
GO:0070253	somatostatin secretion	1992-01-01	4/18670	0.0195671	0.174552	0.143835	ADCYAP1	1
GO:0072125	negative regulation of glomerular mesangial cell proliferation	1992-01-01	4/18670	0.0195671	0.174552	0.143835	WT1	1
GO:0090194	negative regulation of glomerulus development	1992-01-01	4/18670	0.0195671	0.174552	0.143835	WT1	1
GO:0097021	lymphocyte migration into lymphoid organs	1992-01-01	4/18670	0.0195671	0.174552	0.143835	CCR7	1
GO:0097026	dendritic cell dendrite assembly	1992-01-01	4/18670	0.0195671	0.174552	0.143835	CCR7	1
GO:0097029	mature conventional dendritic cell differentiation	1992-01-01	4/18670	0.0195671	0.174552	0.143835	CCR7	1
GO:1900738	positive regulation of phospholipase C-activating G protein-coupled receptor signaling pathway	1992-01-01	4/18670	0.0195671	0.174552	0.143835	CHGA	1
GO:1902565	positive regulation of neutrophil activation	1992-01-01	4/18670	0.0195671	0.174552	0.143835	CD177	1
GO:1903596	regulation of gap junction assembly	1992-01-01	4/18670	0.0195671	0.174552	0.143835	ACE2	1
GO:1905643	positive regulation of DNA methylation	1992-01-01	4/18670	0.0195671	0.174552	0.143835	WT1	1
GO:0002220	innate immune response activating cell surface receptor signaling pathway	1992-03-01	116/18670	0.0196718	0.174552	0.143835	MUC19/MUC2/MUC5B	3
GO:0070588	calcium ion transmembrane transport	1992-05-01	315/18670	0.0197834	0.174552	0.143835	CCR7/CHRNA9/GPER1/GPM6A/TRPA1	5
GO:0050982	detection of mechanical stimulus	1992-02-01	44/18670	0.0198691	0.174552	0.143835	CHRNA9/TRPA1	2
GO:0051489	regulation of filopodium assembly	1992-02-01	44/18670	0.0198691	0.174552	0.143835	CCR7/GPM6A	2
GO:0071622	regulation of granulocyte chemotaxis	1992-02-01	44/18670	0.0198691	0.174552	0.143835	CCR7/CXCL17	2
GO:0006816	calcium ion transport	1992-06-01	434/18670	0.0203433	0.177716	0.146443	CCR7/CHRNA9/GPER1/GPM6A/MS4A1/TRPA1	6
GO:0014014	negative regulation of gliogenesis	1992-02-01	45/18670	0.0207274	0.177716	0.146443	ADCYAP1/LIN28A	2
GO:0090278	negative regulation of peptide hormone secretion	1992-02-01	45/18670	0.0207274	0.177716	0.146443	CHGA/FAM3D	2
GO:0043434	response to peptide hormone	1992-06-01	436/18670	0.0207546	0.177716	0.146443	CA2/GPER1/IGF2/IRS4/MEN1/TRIM72	6
GO:0050804	modulation of chemical synaptic transmission	1992-06-01	436/18670	0.0207546	0.177716	0.146443	ADCYAP1/BCHE/CA2/CEL/GPER1/SCGN	6
GO:0002218	activation of innate immune response	1992-05-01	319/18670	0.0207631	0.177716	0.146443	FGB/MARCO/MUC19/MUC2/MUC5B	5
GO:0099177	regulation of trans-synaptic signaling	1992-06-01	437/18670	0.0209624	0.177716	0.146443	ADCYAP1/BCHE/CA2/CEL/GPER1/SCGN	6
GO:0016051	carbohydrate biosynthetic process	1992-04-01	214/18670	0.0214337	0.177716	0.146443	GPER1/IGF2/LALBA/SORD	4
GO:0009914	hormone transport	1992-05-01	322/18670	0.0215184	0.177716	0.146443	ADCYAP1/CHGA/FAM3D/FGB/GPER1	5
GO:0002067	glandular epithelial cell differentiation	1992-02-01	46/18670	0.0216011	0.177716	0.146443	ASCL1/MEN1	2
GO:0002437	inflammatory response to antigenic stimulus	1992-02-01	46/18670	0.0216011	0.177716	0.146443	ADCYAP1/CCR7	2
GO:0099172	presynapse organization	1992-02-01	46/18670	0.0216011	0.177716	0.146443	CEL/LRP4	2
GO:1904036	negative regulation of epithelial cell apoptotic process	1992-02-01	46/18670	0.0216011	0.177716	0.146443	FGB/SCG2	2
GO:0019935	cyclic-nucleotide-mediated signaling	1992-04-01	215/18670	0.02176	0.177716	0.146443	ADCYAP1/CHGA/GPER1/PEX5L	4
GO:0071621	granulocyte chemotaxis	1992-03-01	123/18670	0.0229197	0.177716	0.146443	CCR7/CXCL17/SCG2	3
GO:0051209	release of sequestered calcium ion into cytosol	1992-03-01	124/18670	0.0234061	0.177716	0.146443	CCR7/GPER1/TRPA1	3
GO:0042742	defense response to bacterium	1992-05-01	330/18670	0.0236198	0.177716	0.146443	CHGA/DCD/FGB/IGHD/LALBA	5
GO:0007188	adenylate cyclase-modulating G protein-coupled receptor signaling pathway	1992-04-01	221/18670	0.0237813	0.177716	0.146443	ADCYAP1/CHGA/GPER1/MARCO	4
GO:1903018	regulation of glycoprotein metabolic process	1992-02-01	49/18670	0.0243118	0.177716	0.146443	CCR7/NECAB1	2
GO:0051283	negative regulation of sequestering of calcium ion	1992-03-01	126/18670	0.0243957	0.177716	0.146443	CCR7/GPER1/TRPA1	3
GO:0002865	negative regulation of acute inflammatory response to antigenic stimulus	1992-01-01	5/18670	0.0243994	0.177716	0.146443	ADCYAP1	1
GO:0006064	glucuronate catabolic process	1992-01-01	5/18670	0.0243994	0.177716	0.146443	SORD	1
GO:0007356	thorax and anterior abdomen determination	1992-01-01	5/18670	0.0243994	0.177716	0.146443	WT1	1
GO:0010729	positive regulation of hydrogen peroxide biosynthetic process	1992-01-01	5/18670	0.0243994	0.177716	0.146443	MTCO2P12	1
GO:0019640	glucuronate catabolic process to xylulose 5-phosphate	1992-01-01	5/18670	0.0243994	0.177716	0.146443	SORD	1
GO:0021778	oligodendrocyte cell fate specification	1992-01-01	5/18670	0.0243994	0.177716	0.146443	ASCL1	1
GO:0021779	oligodendrocyte cell fate commitment	1992-01-01	5/18670	0.0243994	0.177716	0.146443	ASCL1	1
GO:0021780	glial cell fate specification	1992-01-01	5/18670	0.0243994	0.177716	0.146443	ASCL1	1
GO:0030263	apoptotic chromosome condensation	1992-01-01	5/18670	0.0243994	0.177716	0.146443	GPER1	1
GO:0032847	regulation of cellular pH reduction	1992-01-01	5/18670	0.0243994	0.177716	0.146443	CA2	1
GO:0035442	dipeptide transmembrane transport	1992-01-01	5/18670	0.0243994	0.177716	0.146443	CA2	1
GO:0042938	dipeptide transport	1992-01-01	5/18670	0.0243994	0.177716	0.146443	CA2	1
GO:0046351	disaccharide biosynthetic process	1992-01-01	5/18670	0.0243994	0.177716	0.146443	LALBA	1
GO:0046813	receptor-mediated virion attachment to host cell	1992-01-01	5/18670	0.0243994	0.177716	0.146443	ACE2	1
GO:0051167	xylulose 5-phosphate metabolic process	1992-01-01	5/18670	0.0243994	0.177716	0.146443	SORD	1
GO:0060023	soft palate development	1992-01-01	5/18670	0.0243994	0.177716	0.146443	COL11A2	1
GO:0070093	negative regulation of glucagon secretion	1992-01-01	5/18670	0.0243994	0.177716	0.146443	FAM3D	1
GO:0071651	positive regulation of chemokine (C-C motif) ligand 5 production	1992-01-01	5/18670	0.0243994	0.177716	0.146443	ADCYAP1	1
GO:0072223	metanephric glomerular mesangium development	1992-01-01	5/18670	0.0243994	0.177716	0.146443	WT1	1
GO:1900736	regulation of phospholipase C-activating G protein-coupled receptor signaling pathway	1992-01-01	5/18670	0.0243994	0.177716	0.146443	CHGA	1
GO:1901159	xylulose 5-phosphate biosynthetic process	1992-01-01	5/18670	0.0243994	0.177716	0.146443	SORD	1
GO:1901628	positive regulation of postsynaptic membrane organization	1992-01-01	5/18670	0.0243994	0.177716	0.146443	LRP4	1
GO:1904393	regulation of skeletal muscle acetylcholine-gated channel clustering	1992-01-01	5/18670	0.0243994	0.177716	0.146443	LRP4	1
GO:1904398	positive regulation of neuromuscular junction development	1992-01-01	5/18670	0.0243994	0.177716	0.146443	LRP4	1
GO:2000195	negative regulation of female gonad development	1992-01-01	5/18670	0.0243994	0.177716	0.146443	WT1	1
GO:2000467	positive regulation of glycogen (starch) synthase activity	1992-01-01	5/18670	0.0243994	0.177716	0.146443	IGF2	1
GO:2000724	positive regulation of cardiac vascular smooth muscle cell differentiation	1992-01-01	5/18670	0.0243994	0.177716	0.146443	GPER1	1
GO:0030595	leukocyte chemotaxis	1992-04-01	224/18670	0.0248334	0.180222	0.148508	CCR7/CHGA/CXCL17/SCG2	4
GO:0009409	response to cold	1992-02-01	50/18670	0.0252448	0.182547	0.150423	MTCO2P12/TRPA1	2
GO:0051282	regulation of sequestering of calcium ion	1992-03-01	128/18670	0.0254077	0.183063	0.150849	CCR7/GPER1/TRPA1	3
GO:0001894	tissue homeostasis	1992-04-01	227/18670	0.0259133	0.185435	0.152804	CA2/MUC2/OPRPN/PIGR	4
GO:0050853	B cell receptor signaling pathway	1992-03-01	129/18670	0.0259221	0.185435	0.152804	IGHD/MS4A1/PAX5	3
GO:0043949	regulation of cAMP-mediated signaling	1992-02-01	51/18670	0.0261923	0.186702	0.153847	ADCYAP1/PEX5L	2
GO:0046887	positive regulation of hormone secretion	1992-03-01	131/18670	0.0269676	0.187513	0.154516	ADCYAP1/FGB/GPER1	3
GO:0051208	sequestering of calcium ion	1992-03-01	131/18670	0.0269676	0.187513	0.154516	CCR7/GPER1/TRPA1	3
GO:0009620	response to fungus	1992-02-01	52/18670	0.027154	0.187513	0.154516	CHGA/DCD	2
GO:0071333	cellular response to glucose stimulus	1992-03-01	133/18670	0.0280355	0.187513	0.154516	GPER1/LIN28A/MEN1	3
GO:0030195	negative regulation of blood coagulation	1992-02-01	53/18670	0.0281299	0.187513	0.154516	FGB/TSPAN8	2
GO:0050704	regulation of interleukin-1 secretion	1992-02-01	53/18670	0.0281299	0.187513	0.154516	CCR7/IGHD	2
GO:0071320	cellular response to cAMP	1992-02-01	53/18670	0.0281299	0.187513	0.154516	SLC26A3/WT1	2
GO:0030199	collagen fibril organization	1992-02-01	54/18670	0.0291197	0.187513	0.154516	ACAN/COL11A2	2
GO:0032655	regulation of interleukin-12 production	1992-02-01	54/18670	0.0291197	0.187513	0.154516	CCR7/LTB	2
GO:0046164	alcohol catabolic process	1992-02-01	54/18670	0.0291197	0.187513	0.154516	CEL/SORD	2
GO:1900047	negative regulation of hemostasis	1992-02-01	54/18670	0.0291197	0.187513	0.154516	FGB/TSPAN8	2
GO:0050921	positive regulation of chemotaxis	1992-03-01	135/18670	0.0291257	0.187513	0.154516	CCR7/CXCL17/SCG2	3
GO:0071331	cellular response to hexose stimulus	1992-03-01	135/18670	0.0291257	0.187513	0.154516	GPER1/LIN28A/MEN1	3
GO:0050708	regulation of protein secretion	1992-06-01	472/18670	0.0291518	0.187513	0.154516	CCR7/CHGA/FAM3D/FGB/GPER1/IGHD	6
GO:0002885	positive regulation of hypersensitivity	1992-01-01	6/18670	0.0292082	0.187513	0.154516	CCR7	1
GO:0007354	zygotic determination of anterior/posterior axis, embryo	1992-01-01	6/18670	0.0292082	0.187513	0.154516	WT1	1
GO:0032962	positive regulation of inositol trisphosphate biosynthetic process	1992-01-01	6/18670	0.0292082	0.187513	0.154516	GPER1	1
GO:0035502	metanephric part of ureteric bud development	1992-01-01	6/18670	0.0292082	0.187513	0.154516	WT1	1
GO:0043152	induction of bacterial agglutination	1992-01-01	6/18670	0.0292082	0.187513	0.154516	FGB	1
GO:0044245	polysaccharide digestion	1992-01-01	6/18670	0.0292082	0.187513	0.154516	CHIT1	1
GO:0046113	nucleobase catabolic process	1992-01-01	6/18670	0.0292082	0.187513	0.154516	XDH	1
GO:0051454	intracellular pH elevation	1992-01-01	6/18670	0.0292082	0.187513	0.154516	SLC26A3	1
GO:0071389	cellular response to mineralocorticoid stimulus	1992-01-01	6/18670	0.0292082	0.187513	0.154516	GPER1	1
GO:0071763	nuclear membrane organization	1992-01-01	6/18670	0.0292082	0.187513	0.154516	GPER1	1
GO:0072284	metanephric S-shaped body morphogenesis	1992-01-01	6/18670	0.0292082	0.187513	0.154516	WT1	1
GO:0072298	regulation of metanephric glomerulus development	1992-01-01	6/18670	0.0292082	0.187513	0.154516	WT1	1
GO:1901723	negative regulation of cell proliferation involved in kidney development	1992-01-01	6/18670	0.0292082	0.187513	0.154516	WT1	1
GO:1901897	regulation of relaxation of cardiac muscle	1992-01-01	6/18670	0.0292082	0.187513	0.154516	CHGA	1
GO:1903911	positive regulation of receptor clustering	1992-01-01	6/18670	0.0292082	0.187513	0.154516	LRP4	1
GO:1905940	negative regulation of gonad development	1992-01-01	6/18670	0.0292082	0.187513	0.154516	WT1	1
GO:2000722	regulation of cardiac vascular smooth muscle cell differentiation	1992-01-01	6/18670	0.0292082	0.187513	0.154516	GPER1	1
GO:0071326	cellular response to monosaccharide stimulus	1992-03-01	136/18670	0.0296792	0.189928	0.156506	GPER1/LIN28A/MEN1	3
GO:0043113	receptor clustering	1992-02-01	55/18670	0.0301233	0.192156	0.158342	LRP4/PIGR	2
GO:0032615	interleukin-12 production	1992-02-01	56/18670	0.0311405	0.197388	0.162653	CCR7/LTB	2
GO:0090183	regulation of kidney development	1992-02-01	56/18670	0.0311405	0.197388	0.162653	LIN28A/WT1	2
GO:0007189	adenylate cyclase-activating G protein-coupled receptor signaling pathway	1992-03-01	139/18670	0.0313729	0.19761	0.162836	ADCYAP1/CHGA/GPER1	3
GO:0007586	digestion	1992-03-01	139/18670	0.0313729	0.19761	0.162836	CEL/CHIT1/MUC2	3
GO:0097553	calcium ion transmembrane import into cytosol	1992-03-01	140/18670	0.0319486	0.197758	0.162958	CCR7/GPER1/TRPA1	3
GO:0070838	divalent metal ion transport	1992-06-01	483/18670	0.032108	0.197758	0.162958	CCR7/CHRNA9/GPER1/GPM6A/MS4A1/TRPA1	6
GO:0050819	negative regulation of coagulation	1992-02-01	57/18670	0.0321713	0.197758	0.162958	FGB/TSPAN8	2
GO:0008286	insulin receptor signaling pathway	1992-03-01	141/18670	0.0325298	0.197758	0.162958	IGF2/IRS4/TRIM72	3
GO:0050727	regulation of inflammatory response	1992-06-01	485/18670	0.0326658	0.197758	0.162958	ACE2/ADCYAP1/CCR7/CR2/CXCL17/GPER1	6
GO:0006936	muscle contraction	1992-05-01	360/18670	0.0326665	0.197758	0.162958	ACE2/CHGA/DES/GPER1/TRIM72	5
GO:0019229	regulation of vasoconstriction	1992-02-01	58/18670	0.0332154	0.197758	0.162958	ACE2/FGB	2
GO:0030879	mammary gland development	1992-03-01	143/18670	0.0337088	0.197758	0.162958	CSN3/MTCO2P12/XDH	3
GO:0072511	divalent inorganic cation transport	1992-06-01	489/18670	0.0338004	0.197758	0.162958	CCR7/CHRNA9/GPER1/GPM6A/MS4A1/TRPA1	6
GO:0002606	positive regulation of dendritic cell antigen processing and presentation	1992-01-01	7/18670	0.0339935	0.197758	0.162958	CCR7	1
GO:0003357	noradrenergic neuron differentiation	1992-01-01	7/18670	0.0339935	0.197758	0.162958	ASCL1	1
GO:0009820	alkaloid metabolic process	1992-01-01	7/18670	0.0339935	0.197758	0.162958	BCHE	1
GO:0010726	positive regulation of hydrogen peroxide metabolic process	1992-01-01	7/18670	0.0339935	0.197758	0.162958	MTCO2P12	1
GO:0015727	lactate transport	1992-01-01	7/18670	0.0339935	0.197758	0.162958	SLC5A8	1
GO:0019405	alditol catabolic process	1992-01-01	7/18670	0.0339935	0.197758	0.162958	SORD	1
GO:0021902	commitment of neuronal cell to specific neuron type in forebrain	1992-01-01	7/18670	0.0339935	0.197758	0.162958	ASCL1	1
GO:0031017	exocrine pancreas development	1992-01-01	7/18670	0.0339935	0.197758	0.162958	IGF2	1
GO:0032762	mast cell cytokine production	1992-01-01	7/18670	0.0339935	0.197758	0.162958	CHGA	1
GO:0032960	regulation of inositol trisphosphate biosynthetic process	1992-01-01	7/18670	0.0339935	0.197758	0.162958	GPER1	1
GO:0035873	lactate transmembrane transport	1992-01-01	7/18670	0.0339935	0.197758	0.162958	SLC5A8	1
GO:0045084	positive regulation of interleukin-12 biosynthetic process	1992-01-01	7/18670	0.0339935	0.197758	0.162958	LTB	1
GO:0045852	pH elevation	1992-01-01	7/18670	0.0339935	0.197758	0.162958	SLC26A3	1
GO:0070474	positive regulation of uterine smooth muscle contraction	1992-01-01	7/18670	0.0339935	0.197758	0.162958	GPER1	1
GO:0150094	amyloid-beta clearance by cellular catabolic process	1992-01-01	7/18670	0.0339935	0.197758	0.162958	LRP4	1
GO:1901072	glucosamine-containing compound catabolic process	1992-01-01	7/18670	0.0339935	0.197758	0.162958	CHIT1	1
GO:2000669	negative regulation of dendritic cell apoptotic process	1992-01-01	7/18670	0.0339935	0.197758	0.162958	CCR7	1
GO:0046847	filopodium assembly	1992-02-01	59/18670	0.0342726	0.197758	0.162958	CCR7/GPM6A	2
GO:0097755	positive regulation of blood vessel diameter	1992-02-01	59/18670	0.0342726	0.197758	0.162958	ADCYAP1/GPER1	2
GO:0071322	cellular response to carbohydrate stimulus	1992-03-01	144/18670	0.0343066	0.197758	0.162958	GPER1/LIN28A/MEN1	3
GO:0032102	negative regulation of response to external stimulus	1992-05-01	365/18670	0.0343584	0.197758	0.162958	ADCYAP1/CXCL17/FGB/GPER1/TSPAN8	5
GO:0045123	cellular extravasation	1992-02-01	61/18670	0.036426	0.207006	0.170578	CD177/SELL	2
GO:0050701	interleukin-1 secretion	1992-02-01	61/18670	0.036426	0.207006	0.170578	CCR7/IGHD	2
GO:0071384	cellular response to corticosteroid stimulus	1992-02-01	61/18670	0.036426	0.207006	0.170578	ADCYAP1/GPER1	2
GO:0050900	leukocyte migration	1992-06-01	499/18670	0.0367483	0.207006	0.170578	CCR7/CD177/CHGA/CXCL17/SCG2/SELL	6
GO:0010676	positive regulation of cellular carbohydrate metabolic process	1992-02-01	62/18670	0.0375219	0.207006	0.170578	GPER1/IGF2	2
GO:0031640	killing of cells of other organism	1992-02-01	62/18670	0.0375219	0.207006	0.170578	CHGA/DCD	2
GO:0044364	disruption of cells of other organism	1992-02-01	62/18670	0.0375219	0.207006	0.170578	CHGA/DCD	2
GO:0051898	negative regulation of protein kinase B signaling	1992-02-01	62/18670	0.0375219	0.207006	0.170578	GPER1/XDH	2
GO:0007187	G protein-coupled receptor signaling pathway, coupled to cyclic nucleotide second messenger	1992-04-01	256/18670	0.0378099	0.207006	0.170578	ADCYAP1/CHGA/GPER1/MARCO	4
GO:0048863	stem cell differentiation	1992-04-01	257/18670	0.0382678	0.207006	0.170578	ASCL1/BCHE/GPM6A/LIN28A	4
GO:0006486	protein glycosylation	1992-04-01	258/18670	0.0387288	0.207006	0.170578	B4GALNT2/MUC19/MUC2/MUC5B	4
GO:0043413	macromolecule glycosylation	1992-04-01	258/18670	0.0387288	0.207006	0.170578	B4GALNT2/MUC19/MUC2/MUC5B	4
GO:0002016	regulation of blood volume by renin-angiotensin	1992-01-01	8/18670	0.0387554	0.207006	0.170578	ACE2	1
GO:0002866	positive regulation of acute inflammatory response to antigenic stimulus	1992-01-01	8/18670	0.0387554	0.207006	0.170578	CCR7	1
GO:0002883	regulation of hypersensitivity	1992-01-01	8/18670	0.0387554	0.207006	0.170578	CCR7	1
GO:0006548	histidine catabolic process	1992-01-01	8/18670	0.0387554	0.207006	0.170578	HDC	1
GO:0043313	regulation of neutrophil degranulation	1992-01-01	8/18670	0.0387554	0.207006	0.170578	CD177	1
GO:0052805	imidazole-containing compound catabolic process	1992-01-01	8/18670	0.0387554	0.207006	0.170578	HDC	1
GO:0061101	neuroendocrine cell differentiation	1992-01-01	8/18670	0.0387554	0.207006	0.170578	ASCL1	1
GO:0070444	oligodendrocyte progenitor proliferation	1992-01-01	8/18670	0.0387554	0.207006	0.170578	ADCYAP1	1
GO:0070445	regulation of oligodendrocyte progenitor proliferation	1992-01-01	8/18670	0.0387554	0.207006	0.170578	ADCYAP1	1
GO:0072050	S-shaped body morphogenesis	1992-01-01	8/18670	0.0387554	0.207006	0.170578	WT1	1
GO:0072239	metanephric glomerulus vasculature development	1992-01-01	8/18670	0.0387554	0.207006	0.170578	WT1	1
GO:1901724	positive regulation of cell proliferation involved in kidney development	1992-01-01	8/18670	0.0387554	0.207006	0.170578	LIN28A	1
GO:2000020	positive regulation of male gonad development	1992-01-01	8/18670	0.0387554	0.207006	0.170578	WT1	1
GO:2000465	regulation of glycogen (starch) synthase activity	1992-01-01	8/18670	0.0387554	0.207006	0.170578	IGF2	1
GO:2000510	positive regulation of dendritic cell chemotaxis	1992-01-01	8/18670	0.0387554	0.207006	0.170578	CCR7	1
GO:0001678	cellular glucose homeostasis	1992-03-01	152/18670	0.0392863	0.209283	0.172455	GPER1/LIN28A/MEN1	3
GO:0062013	positive regulation of small molecule metabolic process	1992-03-01	153/18670	0.0399333	0.212166	0.17483	GPER1/IGF2/MTCO2P12	3
GO:0045089	positive regulation of innate immune response	1992-05-01	381/18670	0.0401355	0.212676	0.17525	FGB/MARCO/MUC19/MUC2/MUC5B	5
GO:0050854	regulation of antigen receptor-mediated signaling pathway	1992-02-01	65/18670	0.0408844	0.216073	0.17805	CCR7/PAX5	2
GO:2001236	regulation of extrinsic apoptotic signaling pathway	1992-03-01	155/18670	0.0412436	0.217397	0.179141	FGB/GPER1/SCG2	3
GO:0046626	regulation of insulin receptor signaling pathway	1992-02-01	66/18670	0.0420298	0.218343	0.179921	IGF2/TRIM72	2
GO:0046888	negative regulation of hormone secretion	1992-02-01	66/18670	0.0420298	0.218343	0.179921	CHGA/FAM3D	2
GO:0048662	negative regulation of smooth muscle cell proliferation	1992-02-01	67/18670	0.0431871	0.218343	0.179921	GPER1/OGN	2
GO:0002524	hypersensitivity	1992-01-01	9/18670	0.0434942	0.218343	0.179921	CCR7	1
GO:0002579	positive regulation of antigen processing and presentation	1992-01-01	9/18670	0.0434942	0.218343	0.179921	CCR7	1
GO:0010728	regulation of hydrogen peroxide biosynthetic process	1992-01-01	9/18670	0.0434942	0.218343	0.179921	MTCO2P12	1
GO:0019695	choline metabolic process	1992-01-01	9/18670	0.0434942	0.218343	0.179921	BCHE	1
GO:0042090	interleukin-12 biosynthetic process	1992-01-01	9/18670	0.0434942	0.218343	0.179921	LTB	1
GO:0043569	negative regulation of insulin-like growth factor receptor signaling pathway	1992-01-01	9/18670	0.0434942	0.218343	0.179921	TRIM72	1
GO:0045075	regulation of interleukin-12 biosynthetic process	1992-01-01	9/18670	0.0434942	0.218343	0.179921	LTB	1
GO:0048865	stem cell fate commitment	1992-01-01	9/18670	0.0434942	0.218343	0.179921	ASCL1	1
GO:0060124	positive regulation of growth hormone secretion	1992-01-01	9/18670	0.0434942	0.218343	0.179921	ADCYAP1	1
GO:0060539	diaphragm development	1992-01-01	9/18670	0.0434942	0.218343	0.179921	WT1	1
GO:0061549	sympathetic ganglion development	1992-01-01	9/18670	0.0434942	0.218343	0.179921	ASCL1	1
GO:0070092	regulation of glucagon secretion	1992-01-01	9/18670	0.0434942	0.218343	0.179921	FAM3D	1
GO:0071649	regulation of chemokine (C-C motif) ligand 5 production	1992-01-01	9/18670	0.0434942	0.218343	0.179921	ADCYAP1	1
GO:0072217	negative regulation of metanephros development	1992-01-01	9/18670	0.0434942	0.218343	0.179921	WT1	1
GO:2000018	regulation of male gonad development	1992-01-01	9/18670	0.0434942	0.218343	0.179921	WT1	1
GO:2000508	regulation of dendritic cell chemotaxis	1992-01-01	9/18670	0.0434942	0.218343	0.179921	CCR7	1
GO:0002673	regulation of acute inflammatory response	1992-03-01	159/18670	0.0439288	0.219836	0.181151	ADCYAP1/CCR7/CR2	3
GO:0070085	glycosylation	1992-04-01	269/18670	0.044011	0.219836	0.181151	B4GALNT2/MUC19/MUC2/MUC5B	4
GO:0030203	glycosaminoglycan metabolic process	1992-03-01	160/18670	0.0446135	0.22229	0.183173	ACAN/NCAN/OGN	3
GO:0030166	proteoglycan biosynthetic process	1992-02-01	69/18670	0.0455371	0.222498	0.183345	ACAN/NCAN	2
GO:0031960	response to corticosteroid	1992-03-01	162/18670	0.0459988	0.222498	0.183345	ADCYAP1/BCHE/GPER1	3
GO:0061448	connective tissue development	1992-04-01	273/18670	0.0460278	0.222498	0.183345	ACAN/CHRDL2/COL11A2/WT1	4
GO:1903532	positive regulation of secretion by cell	1992-05-01	399/18670	0.0473048	0.222498	0.183345	ADCYAP1/CD177/FGB/GPER1/IGHD	5
GO:0050954	sensory perception of mechanical stimulus	1992-03-01	165/18670	0.0481166	0.222498	0.183345	CHRNA9/COL11A2/TRPA1	3
GO:0000338	protein deneddylation	1992-01-01	10/18670	0.0482098	0.222498	0.183345	COPS3	1
GO:0001768	establishment of T cell polarity	1992-01-01	10/18670	0.0482098	0.222498	0.183345	CCR7	1
GO:0006547	histidine metabolic process	1992-01-01	10/18670	0.0482098	0.222498	0.183345	HDC	1
GO:0010587	miRNA catabolic process	1992-01-01	10/18670	0.0482098	0.222498	0.183345	LIN28A	1
GO:0015801	aromatic amino acid transport	1992-01-01	10/18670	0.0482098	0.222498	0.183345	ACE2	1
GO:0019062	virion attachment to host cell	1992-01-01	10/18670	0.0482098	0.222498	0.183345	ACE2	1
GO:0021548	pons development	1992-01-01	10/18670	0.0482098	0.222498	0.183345	ASCL1	1
GO:0021877	forebrain neuron fate commitment	1992-01-01	10/18670	0.0482098	0.222498	0.183345	ASCL1	1
GO:0032836	glomerular basement membrane development	1992-01-01	10/18670	0.0482098	0.222498	0.183345	WT1	1
GO:0032926	negative regulation of activin receptor signaling pathway	1992-01-01	10/18670	0.0482098	0.222498	0.183345	IGSF1	1
GO:0035672	oligopeptide transmembrane transport	1992-01-01	10/18670	0.0482098	0.222498	0.183345	CA2	1
GO:0042756	drinking behavior	1992-01-01	10/18670	0.0482098	0.222498	0.183345	ACE2	1
GO:0042891	antibiotic transport	1992-01-01	10/18670	0.0482098	0.222498	0.183345	SLC5A8	1
GO:0051124	synaptic growth at neuromuscular junction	1992-01-01	10/18670	0.0482098	0.222498	0.183345	LRP4	1
GO:0060923	cardiac muscle cell fate commitment	1992-01-01	10/18670	0.0482098	0.222498	0.183345	WT1	1
GO:0061140	lung secretory cell differentiation	1992-01-01	10/18670	0.0482098	0.222498	0.183345	ASCL1	1
GO:0070091	glucagon secretion	1992-01-01	10/18670	0.0482098	0.222498	0.183345	FAM3D	1
GO:0070314	G1 to G0 transition	1992-01-01	10/18670	0.0482098	0.222498	0.183345	ECRG4	1
GO:0070472	regulation of uterine smooth muscle contraction	1992-01-01	10/18670	0.0482098	0.222498	0.183345	GPER1	1
GO:0071609	chemokine (C-C motif) ligand 5 production	1992-01-01	10/18670	0.0482098	0.222498	0.183345	ADCYAP1	1
GO:0072124	regulation of glomerular mesangial cell proliferation	1992-01-01	10/18670	0.0482098	0.222498	0.183345	WT1	1
GO:0072203	cell proliferation involved in metanephros development	1992-01-01	10/18670	0.0482098	0.222498	0.183345	WT1	1
GO:0072610	interleukin-12 secretion	1992-01-01	10/18670	0.0482098	0.222498	0.183345	CCR7	1
GO:0097048	dendritic cell apoptotic process	1992-01-01	10/18670	0.0482098	0.222498	0.183345	CCR7	1
GO:1903800	positive regulation of production of miRNAs involved in gene silencing by miRNA	1992-01-01	10/18670	0.0482098	0.222498	0.183345	LIN28A	1
GO:2000668	regulation of dendritic cell apoptotic process	1992-01-01	10/18670	0.0482098	0.222498	0.183345	CCR7	1
GO:2001225	regulation of chloride transport	1992-01-01	10/18670	0.0482098	0.222498	0.183345	CA2	1
GO:0001822	kidney development	1992-04-01	278/18670	0.0486205	0.223878	0.184481	CA2/LIN28A/LRP4/WT1	4
GO:0033555	multicellular organismal response to stress	1992-02-01	73/18670	0.0503748	0.22416	0.184714	ADCYAP1/TRPA1	2
GO:0015698	inorganic anion transport	1992-03-01	169/18670	0.051014	0.22416	0.184714	CA2/GABRQ/SLC26A3	3
GO:0050728	negative regulation of inflammatory response	1992-03-01	169/18670	0.051014	0.22416	0.184714	ADCYAP1/CXCL17/GPER1	3
GO:0001895	retina homeostasis	1992-02-01	74/18670	0.0516122	0.22416	0.184714	OPRPN/PIGR	2
GO:0070373	negative regulation of ERK1 and ERK2 cascade	1992-02-01	74/18670	0.0516122	0.22416	0.184714	CHRNA9/GPER1	2
GO:1900076	regulation of cellular response to insulin stimulus	1992-02-01	74/18670	0.0516122	0.22416	0.184714	IGF2/TRIM72	2
GO:1901616	organic hydroxy compound catabolic process	1992-02-01	74/18670	0.0516122	0.22416	0.184714	CEL/SORD	2
GO:0072593	reactive oxygen species metabolic process	1992-04-01	284/18670	0.051837	0.22416	0.184714	ACE2/CD177/MTCO2P12/XDH	4
GO:0006937	regulation of muscle contraction	1992-03-01	171/18670	0.052494	0.22416	0.184714	ACE2/CHGA/GPER1	3
GO:0001767	establishment of lymphocyte polarity	1992-01-01	11/18670	0.0529025	0.22416	0.184714	CCR7	1
GO:0001778	plasma membrane repair	1992-01-01	11/18670	0.0529025	0.22416	0.184714	TRIM72	1
GO:0001821	histamine secretion	1992-01-01	11/18670	0.0529025	0.22416	0.184714	ADCYAP1	1
GO:0001976	neurological system process involved in regulation of systemic arterial blood pressure	1992-01-01	11/18670	0.0529025	0.22416	0.184714	ACE2	1
GO:0002604	regulation of dendritic cell antigen processing and presentation	1992-01-01	11/18670	0.0529025	0.22416	0.184714	CCR7	1
GO:0005984	disaccharide metabolic process	1992-01-01	11/18670	0.0529025	0.22416	0.184714	LALBA	1
GO:0006857	oligopeptide transport	1992-01-01	11/18670	0.0529025	0.22416	0.184714	CA2	1
GO:0016264	gap junction assembly	1992-01-01	11/18670	0.0529025	0.22416	0.184714	ACE2	1
GO:0019371	cyclooxygenase pathway	1992-01-01	11/18670	0.0529025	0.22416	0.184714	PTGDS	1
GO:0019532	oxalate transport	1992-01-01	11/18670	0.0529025	0.22416	0.184714	SLC26A3	1
GO:0021670	lateral ventricle development	1992-01-01	11/18670	0.0529025	0.22416	0.184714	PAX5	1
GO:0021892	cerebral cortex GABAergic interneuron differentiation	1992-01-01	11/18670	0.0529025	0.22416	0.184714	ASCL1	1
GO:0045060	negative thymic T cell selection	1992-01-01	11/18670	0.0529025	0.22416	0.184714	CCR7	1
GO:0045217	cell-cell junction maintenance	1992-01-01	11/18670	0.0529025	0.22416	0.184714	CD177	1
GO:0046348	amino sugar catabolic process	1992-01-01	11/18670	0.0529025	0.22416	0.184714	CHIT1	1
GO:0051573	negative regulation of histone H3-K9 methylation	1992-01-01	11/18670	0.0529025	0.22416	0.184714	PAX5	1
GO:0051974	negative regulation of telomerase activity	1992-01-01	11/18670	0.0529025	0.22416	0.184714	MEN1	1
GO:0052697	xenobiotic glucuronidation	1992-01-01	11/18670	0.0529025	0.22416	0.184714	UGT2B11	1
GO:0060947	cardiac vascular smooth muscle cell differentiation	1992-01-01	11/18670	0.0529025	0.22416	0.184714	GPER1	1
GO:0070471	uterine smooth muscle contraction	1992-01-01	11/18670	0.0529025	0.22416	0.184714	GPER1	1
GO:0072110	glomerular mesangial cell proliferation	1992-01-01	11/18670	0.0529025	0.22416	0.184714	WT1	1
GO:0072584	caveolin-mediated endocytosis	1992-01-01	11/18670	0.0529025	0.22416	0.184714	MLC1	1
GO:0086023	adenylate cyclase-activating adrenergic receptor signaling pathway involved in heart process	1992-01-01	11/18670	0.0529025	0.22416	0.184714	CHGA	1
GO:1901077	regulation of relaxation of muscle	1992-01-01	11/18670	0.0529025	0.22416	0.184714	CHGA	1
GO:1902563	regulation of neutrophil activation	1992-01-01	11/18670	0.0529025	0.22416	0.184714	CD177	1
GO:1904396	regulation of neuromuscular junction development	1992-01-01	11/18670	0.0529025	0.22416	0.184714	LRP4	1
GO:1905941	positive regulation of gonad development	1992-01-01	11/18670	0.0529025	0.22416	0.184714	WT1	1
GO:2000767	positive regulation of cytoplasmic translation	1992-01-01	11/18670	0.0529025	0.22416	0.184714	LIN28A	1
GO:0044262	cellular carbohydrate metabolic process	1992-04-01	286/18670	0.0529345	0.22416	0.184714	GPER1/IGF2/LALBA/SORD	4
GO:0051262	protein tetramerization	1992-03-01	172/18670	0.0532418	0.224986	0.185394	LRP4/MS4A1/TRPA1	3
GO:0002793	positive regulation of peptide secretion	1992-04-01	288/18670	0.0540448	0.22678	0.186873	ADCYAP1/FGB/GPER1/IGHD	4
GO:0001937	negative regulation of endothelial cell proliferation	1992-02-01	76/18670	0.0541193	0.22678	0.186873	SCG2/XDH	2
GO:0042310	vasoconstriction	1992-02-01	76/18670	0.0541193	0.22678	0.186873	ACE2/FGB	2
GO:0061045	negative regulation of wound healing	1992-02-01	76/18670	0.0541193	0.22678	0.186873	FGB/TSPAN8	2
GO:0050796	regulation of insulin secretion	1992-03-01	176/18670	0.0562842	0.227002	0.187056	CHGA/FAM3D/GPER1	3
GO:0051897	positive regulation of protein kinase B signaling	1992-03-01	176/18670	0.0562842	0.227002	0.187056	CCR7/IGF2/LIN28A	3
GO:0005996	monosaccharide metabolic process	1992-04-01	292/18670	0.0563033	0.227002	0.187056	IGF2/UGT2B4/UGT2B11/SORD	4
GO:0009410	response to xenobiotic stimulus	1992-04-01	292/18670	0.0563033	0.227002	0.187056	BCHE/FMO3/GSTM5/UGT2B11	4
GO:0031016	pancreas development	1992-02-01	78/18670	0.0566689	0.227002	0.187056	IGF2/MEN1	2
GO:0072001	renal system development	1992-04-01	293/18670	0.0568759	0.227002	0.187056	CA2/LIN28A/LRP4/WT1	4
GO:0007416	synapse assembly	1992-03-01	177/18670	0.0570576	0.227002	0.187056	CEL/GPM6A/LRP4	3
GO:0002002	regulation of angiotensin levels in blood	1992-01-01	12/18670	0.0575722	0.227002	0.187056	ACE2	1
GO:0002003	angiotensin maturation	1992-01-01	12/18670	0.0575722	0.227002	0.187056	ACE2	1
GO:0002468	dendritic cell antigen processing and presentation	1992-01-01	12/18670	0.0575722	0.227002	0.187056	CCR7	1
GO:0002551	mast cell chemotaxis	1992-01-01	12/18670	0.0575722	0.227002	0.187056	CHGA	1
GO:0002674	negative regulation of acute inflammatory response	1992-01-01	12/18670	0.0575722	0.227002	0.187056	ADCYAP1	1
GO:0002862	negative regulation of inflammatory response to antigenic stimulus	1992-01-01	12/18670	0.0575722	0.227002	0.187056	ADCYAP1	1
GO:0002863	positive regulation of inflammatory response to antigenic stimulus	1992-01-01	12/18670	0.0575722	0.227002	0.187056	CCR7	1
GO:0007320	insemination	1992-01-01	12/18670	0.0575722	0.227002	0.187056	KLK14	1
GO:0019755	one-carbon compound transport	1992-01-01	12/18670	0.0575722	0.227002	0.187056	CA2	1
GO:0030157	pancreatic juice secretion	1992-01-01	12/18670	0.0575722	0.227002	0.187056	CEL	1
GO:0030208	dermatan sulfate biosynthetic process	1992-01-01	12/18670	0.0575722	0.227002	0.187056	NCAN	1
GO:0030259	lipid glycosylation	1992-01-01	12/18670	0.0575722	0.227002	0.187056	B4GALNT2	1
GO:0032230	positive regulation of synaptic transmission, GABAergic	1992-01-01	12/18670	0.0575722	0.227002	0.187056	CA2	1
GO:0043383	negative T cell selection	1992-01-01	12/18670	0.0575722	0.227002	0.187056	CCR7	1
GO:0044650	adhesion of symbiont to host cell	1992-01-01	12/18670	0.0575722	0.227002	0.187056	ACE2	1
GO:0050910	detection of mechanical stimulus involved in sensory perception of sound	1992-01-01	12/18670	0.0575722	0.227002	0.187056	CHRNA9	1
GO:0051608	histamine transport	1992-01-01	12/18670	0.0575722	0.227002	0.187056	ADCYAP1	1
GO:0052803	imidazole-containing compound metabolic process	1992-01-01	12/18670	0.0575722	0.227002	0.187056	HDC	1
GO:0060081	membrane hyperpolarization	1992-01-01	12/18670	0.0575722	0.227002	0.187056	SLC26A3	1
GO:0071340	skeletal muscle acetylcholine-gated channel clustering	1992-01-01	12/18670	0.0575722	0.227002	0.187056	LRP4	1
GO:0097531	mast cell migration	1992-01-01	12/18670	0.0575722	0.227002	0.187056	CHGA	1
GO:1903909	regulation of receptor clustering	1992-01-01	12/18670	0.0575722	0.227002	0.187056	LRP4	1
GO:1904668	positive regulation of ubiquitin protein ligase activity	1992-01-01	12/18670	0.0575722	0.227002	0.187056	CDC20B	1
GO:0001570	vasculogenesis	1992-02-01	79/18670	0.0579593	0.227465	0.187438	WT1/XDH	2
GO:0030193	regulation of blood coagulation	1992-02-01	79/18670	0.0579593	0.227465	0.187438	FGB/TSPAN8	2
GO:0050768	negative regulation of neurogenesis	1992-04-01	295/18670	0.0580304	0.227465	0.187438	ADCYAP1/ASCL1/LIN28A/LRP4	4
GO:1903522	regulation of blood circulation	1992-04-01	297/18670	0.0591975	0.231379	0.190663	ACE2/CHGA/DES/FGB	4
GO:1900046	regulation of hemostasis	1992-02-01	80/18670	0.0592599	0.231379	0.190663	FGB/TSPAN8	2
GO:0051147	regulation of muscle cell differentiation	1992-03-01	181/18670	0.0602017	0.23338	0.192312	GPER1/IGF2/TRIM72	3
GO:0051047	positive regulation of secretion	1992-05-01	428/18670	0.0603671	0.23338	0.192312	ADCYAP1/CD177/FGB/GPER1/IGHD	5
GO:0030279	negative regulation of ossification	1992-02-01	82/18670	0.0618912	0.23338	0.192312	LRP4/MEN1	2
GO:0055117	regulation of cardiac muscle contraction	1992-02-01	82/18670	0.0618912	0.23338	0.192312	ACE2/CHGA	2
GO:0002430	complement receptor mediated signaling pathway	1992-01-01	13/18670	0.0622192	0.23338	0.192312	CR2	1
GO:0006703	estrogen biosynthetic process	1992-01-01	13/18670	0.0622192	0.23338	0.192312	AKR1B15	1
GO:0006707	cholesterol catabolic process	1992-01-01	13/18670	0.0622192	0.23338	0.192312	CEL	1
GO:0010940	positive regulation of necrotic cell death	1992-01-01	13/18670	0.0622192	0.23338	0.192312	MTCO2P12	1
GO:0016127	sterol catabolic process	1992-01-01	13/18670	0.0622192	0.23338	0.192312	CEL	1
GO:0016558	protein import into peroxisome matrix	1992-01-01	13/18670	0.0622192	0.23338	0.192312	PEX5L	1
GO:0030205	dermatan sulfate metabolic process	1992-01-01	13/18670	0.0622192	0.23338	0.192312	NCAN	1
GO:0031274	positive regulation of pseudopodium assembly	1992-01-01	13/18670	0.0622192	0.23338	0.192312	CCR7	1
GO:0042178	xenobiotic catabolic process	1992-01-01	13/18670	0.0622192	0.23338	0.192312	GSTM5	1
GO:0045602	negative regulation of endothelial cell differentiation	1992-01-01	13/18670	0.0622192	0.23338	0.192312	XDH	1
GO:0047484	regulation of response to osmotic stress	1992-01-01	13/18670	0.0622192	0.23338	0.192312	MLC1	1
GO:0048505	regulation of timing of cell differentiation	1992-01-01	13/18670	0.0622192	0.23338	0.192312	ASCL1	1
GO:0050966	detection of mechanical stimulus involved in sensory perception of pain	1992-01-01	13/18670	0.0622192	0.23338	0.192312	TRPA1	1
GO:0060123	regulation of growth hormone secretion	1992-01-01	13/18670	0.0622192	0.23338	0.192312	ADCYAP1	1
GO:0061469	regulation of type B pancreatic cell proliferation	1992-01-01	13/18670	0.0622192	0.23338	0.192312	MEN1	1
GO:0072672	neutrophil extravasation	1992-01-01	13/18670	0.0622192	0.23338	0.192312	CD177	1
GO:2000194	regulation of female gonad development	1992-01-01	13/18670	0.0622192	0.23338	0.192312	WT1	1
GO:0043409	negative regulation of MAPK cascade	1992-03-01	184/18670	0.0626123	0.234416	0.193165	CHRNA9/GPER1/MEN1	3
GO:0006970	response to osmotic stress	1992-02-01	83/18670	0.0632217	0.235533	0.194085	MLC1/SORD	2
GO:0045913	positive regulation of carbohydrate metabolic process	1992-02-01	83/18670	0.0632217	0.235533	0.194085	GPER1/IGF2	2
GO:0042391	regulation of membrane potential	1992-05-01	434/18670	0.0633034	0.235533	0.194085	ADCYAP1/CHRNA9/GABRQ/GPER1/SLC26A3	5
GO:0060326	cell chemotaxis	1992-04-01	304/18670	0.063381	0.235533	0.194085	CCR7/CHGA/CXCL17/SCG2	4
GO:0050818	regulation of coagulation	1992-02-01	84/18670	0.0645618	0.237389	0.195615	FGB/TSPAN8	2
GO:0051453	regulation of intracellular pH	1992-02-01	84/18670	0.0645618	0.237389	0.195615	CA2/SLC26A3	2
GO:0060249	anatomical structure homeostasis	1992-05-01	437/18670	0.0648015	0.237389	0.195615	CA2/MUC2/OPRPN/PIGR/SCGN	5
GO:0019932	second-messenger-mediated signaling	1992-05-01	439/18670	0.0658114	0.237389	0.195615	ADCYAP1/CCR7/CHGA/GPER1/PEX5L	5
GO:0001771	immunological synapse formation	1992-01-01	14/18670	0.0668435	0.237389	0.195615	CCR7	1
GO:0021527	spinal cord association neuron differentiation	1992-01-01	14/18670	0.0668435	0.237389	0.195615	ASCL1	1
GO:0021781	glial cell fate commitment	1992-01-01	14/18670	0.0668435	0.237389	0.195615	ASCL1	1
GO:0030207	chondroitin sulfate catabolic process	1992-01-01	14/18670	0.0668435	0.237389	0.195615	NCAN	1
GO:0031272	regulation of pseudopodium assembly	1992-01-01	14/18670	0.0668435	0.237389	0.195615	CCR7	1
GO:0034331	cell junction maintenance	1992-01-01	14/18670	0.0668435	0.237389	0.195615	CD177	1
GO:0034356	NAD biosynthesis via nicotinamide riboside salvage pathway	1992-01-01	14/18670	0.0668435	0.237389	0.195615	SLC5A8	1
GO:0038166	angiotensin-activated signaling pathway	1992-01-01	14/18670	0.0668435	0.237389	0.195615	CA2	1
GO:0040034	regulation of development, heterochronic	1992-01-01	14/18670	0.0668435	0.237389	0.195615	ASCL1	1
GO:0050862	positive regulation of T cell receptor signaling pathway	1992-01-01	14/18670	0.0668435	0.237389	0.195615	CCR7	1
GO:0050930	induction of positive chemotaxis	1992-01-01	14/18670	0.0668435	0.237389	0.195615	SCG2	1
GO:0060732	positive regulation of inositol phosphate biosynthetic process	1992-01-01	14/18670	0.0668435	0.237389	0.195615	GPER1	1
GO:0060911	cardiac cell fate commitment	1992-01-01	14/18670	0.0668435	0.237389	0.195615	WT1	1
GO:0072216	positive regulation of metanephros development	1992-01-01	14/18670	0.0668435	0.237389	0.195615	WT1	1
GO:0097154	GABAergic neuron differentiation	1992-01-01	14/18670	0.0668435	0.237389	0.195615	ASCL1	1
GO:1900121	negative regulation of receptor binding	1992-01-01	14/18670	0.0668435	0.237389	0.195615	CRTAC1	1
GO:1900747	negative regulation of vascular endothelial growth factor signaling pathway	1992-01-01	14/18670	0.0668435	0.237389	0.195615	XDH	1
GO:1901626	regulation of postsynaptic membrane organization	1992-01-01	14/18670	0.0668435	0.237389	0.195615	LRP4	1
GO:1902656	calcium ion import into cytosol	1992-01-01	14/18670	0.0668435	0.237389	0.195615	MS4A1	1
GO:2001044	regulation of integrin-mediated signaling pathway	1992-01-01	14/18670	0.0668435	0.237389	0.195615	CD177	1
GO:2001212	regulation of vasculogenesis	1992-01-01	14/18670	0.0668435	0.237389	0.195615	XDH	1
GO:0034637	cellular carbohydrate biosynthetic process	1992-02-01	86/18670	0.0672708	0.238484	0.196517	IGF2/LALBA	2
GO:0002690	positive regulation of leukocyte chemotaxis	1992-02-01	87/18670	0.0686394	0.24214	0.19953	CCR7/CXCL17	2
GO:0045921	positive regulation of exocytosis	1992-02-01	88/18670	0.0700171	0.24214	0.19953	CD177/FGB	2
GO:0050829	defense response to Gram-negative bacterium	1992-02-01	88/18670	0.0700171	0.24214	0.19953	CHGA/LALBA	2
GO:1902476	chloride transmembrane transport	1992-02-01	88/18670	0.0700171	0.24214	0.19953	GABRQ/SLC26A3	2
GO:2000177	regulation of neural precursor cell proliferation	1992-02-01	88/18670	0.0700171	0.24214	0.19953	ADCYAP1/ASCL1	2
GO:0051961	negative regulation of nervous system development	1992-04-01	315/18670	0.0702627	0.24214	0.19953	ADCYAP1/ASCL1/LIN28A/LRP4	4
GO:0050851	antigen receptor-mediated signaling pathway	1992-04-01	316/18670	0.0709067	0.24214	0.19953	CCR7/IGHD/MS4A1/PAX5	4
GO:0006000	fructose metabolic process	1992-01-01	15/18670	0.0714453	0.24214	0.19953	SORD	1
GO:0007351	tripartite regional subdivision	1992-01-01	15/18670	0.0714453	0.24214	0.19953	WT1	1
GO:0008595	anterior/posterior axis specification, embryo	1992-01-01	15/18670	0.0714453	0.24214	0.19953	WT1	1
GO:0010759	positive regulation of macrophage chemotaxis	1992-01-01	15/18670	0.0714453	0.24214	0.19953	CXCL17	1
GO:0030299	intestinal cholesterol absorption	1992-01-01	15/18670	0.0714453	0.24214	0.19953	CEL	1
GO:0031054	pre-miRNA processing	1992-01-01	15/18670	0.0714453	0.24214	0.19953	LIN28A	1
GO:0033604	negative regulation of catecholamine secretion	1992-01-01	15/18670	0.0714453	0.24214	0.19953	CHGA	1
GO:0042983	amyloid precursor protein biosynthetic process	1992-01-01	15/18670	0.0714453	0.24214	0.19953	NECAB1	1
GO:0042984	regulation of amyloid precursor protein biosynthetic process	1992-01-01	15/18670	0.0714453	0.24214	0.19953	NECAB1	1
GO:0043584	nose development	1992-01-01	15/18670	0.0714453	0.24214	0.19953	ASCL1	1
GO:0044406	adhesion of symbiont to host	1992-01-01	15/18670	0.0714453	0.24214	0.19953	ACE2	1
GO:0050651	dermatan sulfate proteoglycan biosynthetic process	1992-01-01	15/18670	0.0714453	0.24214	0.19953	NCAN	1
GO:0060253	negative regulation of glial cell proliferation	1992-01-01	15/18670	0.0714453	0.24214	0.19953	ADCYAP1	1
GO:0060579	ventral spinal cord interneuron fate commitment	1992-01-01	15/18670	0.0714453	0.24214	0.19953	ASCL1	1
GO:0060581	cell fate commitment involved in pattern specification	1992-01-01	15/18670	0.0714453	0.24214	0.19953	ASCL1	1
GO:0072075	metanephric mesenchyme development	1992-01-01	15/18670	0.0714453	0.24214	0.19953	WT1	1
GO:0090192	regulation of glomerulus development	1992-01-01	15/18670	0.0714453	0.24214	0.19953	WT1	1
GO:1902548	negative regulation of cellular response to vascular endothelial growth factor stimulus	1992-01-01	15/18670	0.0714453	0.24214	0.19953	XDH	1
GO:1905065	positive regulation of vascular smooth muscle cell differentiation	1992-01-01	15/18670	0.0714453	0.24214	0.19953	GPER1	1
GO:0045088	regulation of innate immune response	1992-05-01	452/18670	0.0725909	0.244661	0.201607	FGB/MARCO/MUC19/MUC2/MUC5B	5
GO:0009953	dorsal/ventral pattern formation	1992-02-01	90/18670	0.0727997	0.244661	0.201607	ASCL1/LRP4	2
GO:0030641	regulation of cellular pH	1992-02-01	90/18670	0.0727997	0.244661	0.201607	CA2/SLC26A3	2
GO:0042475	odontogenesis of dentin-containing tooth	1992-02-01	90/18670	0.0727997	0.244661	0.201607	CA2/LRP4	2
GO:1903035	negative regulation of response to wounding	1992-02-01	90/18670	0.0727997	0.244661	0.201607	FGB/TSPAN8	2
GO:0009749	response to glucose	1992-03-01	197/18670	0.0735667	0.246824	0.20339	GPER1/LIN28A/MEN1	3
GO:0072376	protein activation cascade	1992-03-01	198/18670	0.0744428	0.249226	0.205369	CR2/FGB/IGHD	3
GO:0006047	UDP-N-acetylglucosamine metabolic process	1992-01-01	16/18670	0.0760246	0.249226	0.205369	B4GALNT2	1
GO:0007158	neuron cell-cell adhesion	1992-01-01	16/18670	0.0760246	0.249226	0.205369	CEL	1
GO:0010919	regulation of inositol phosphate biosynthetic process	1992-01-01	16/18670	0.0760246	0.249226	0.205369	GPER1	1
GO:0030252	growth hormone secretion	1992-01-01	16/18670	0.0760246	0.249226	0.205369	ADCYAP1	1
GO:0031269	pseudopodium assembly	1992-01-01	16/18670	0.0760246	0.249226	0.205369	CCR7	1
GO:0034116	positive regulation of heterotypic cell-cell adhesion	1992-01-01	16/18670	0.0760246	0.249226	0.205369	FGB	1
GO:0050655	dermatan sulfate proteoglycan metabolic process	1992-01-01	16/18670	0.0760246	0.249226	0.205369	NCAN	1
GO:0055119	relaxation of cardiac muscle	1992-01-01	16/18670	0.0760246	0.249226	0.205369	CHGA	1
GO:0061548	ganglion development	1992-01-01	16/18670	0.0760246	0.249226	0.205369	ASCL1	1
GO:0072109	glomerular mesangium development	1992-01-01	16/18670	0.0760246	0.249226	0.205369	WT1	1
GO:0072224	metanephric glomerulus development	1992-01-01	16/18670	0.0760246	0.249226	0.205369	WT1	1
GO:0086103	G protein-coupled receptor signaling pathway involved in heart process	1992-01-01	16/18670	0.0760246	0.249226	0.205369	CHGA	1
GO:1902358	sulfate transmembrane transport	1992-01-01	16/18670	0.0760246	0.249226	0.205369	SLC26A3	1
GO:0033273	response to vitamin	1992-02-01	93/18670	0.0770397	0.252142	0.207771	ASCL1/BCHE	2
GO:0009746	response to hexose	1992-03-01	202/18670	0.0779936	0.254582	0.209782	GPER1/LIN28A/MEN1	3
GO:0023061	signal release	1992-05-01	462/18670	0.0780589	0.254582	0.209782	ADCYAP1/CHGA/FAM3D/FGB/GPER1	5
GO:0006029	proteoglycan metabolic process	1992-02-01	94/18670	0.0784702	0.254582	0.209782	ACAN/NCAN	2
GO:0001819	positive regulation of cytokine production	1992-05-01	464/18670	0.0791787	0.254582	0.209782	ADCYAP1/CCR7/CXCL17/IGHD/LTB	5
GO:0003012	muscle system process	1992-05-01	465/18670	0.0797418	0.254582	0.209782	ACE2/CHGA/DES/GPER1/TRIM72	5
GO:0042100	B cell proliferation	1992-02-01	95/18670	0.0799091	0.254582	0.209782	CR2/MS4A1	2
GO:0044070	regulation of anion transport	1992-02-01	95/18670	0.0799091	0.254582	0.209782	ACE2/CA2	2
GO:0051952	regulation of amine transport	1992-02-01	95/18670	0.0799091	0.254582	0.209782	ACE2/CHGA	2
GO:0001655	urogenital system development	1992-04-01	330/18670	0.080242	0.254582	0.209782	CA2/LIN28A/LRP4/WT1	4
GO:0008272	sulfate transport	1992-01-01	17/18670	0.0805816	0.254582	0.209782	SLC26A3	1
GO:0015919	peroxisomal membrane transport	1992-01-01	17/18670	0.0805816	0.254582	0.209782	PEX5L	1
GO:0021514	ventral spinal cord interneuron differentiation	1992-01-01	17/18670	0.0805816	0.254582	0.209782	ASCL1	1
GO:0031268	pseudopodium organization	1992-01-01	17/18670	0.0805816	0.254582	0.209782	CCR7	1
GO:0045187	regulation of circadian sleep/wake cycle, sleep	1992-01-01	17/18670	0.0805816	0.254582	0.209782	PTGDS	1
GO:0045725	positive regulation of glycogen biosynthetic process	1992-01-01	17/18670	0.0805816	0.254582	0.209782	IGF2	1
GO:0048535	lymph node development	1992-01-01	17/18670	0.0805816	0.254582	0.209782	LTB	1
GO:0050665	hydrogen peroxide biosynthetic process	1992-01-01	17/18670	0.0805816	0.254582	0.209782	MTCO2P12	1
GO:0061318	renal filtration cell differentiation	1992-01-01	17/18670	0.0805816	0.254582	0.209782	WT1	1
GO:0072112	glomerular visceral epithelial cell differentiation	1992-01-01	17/18670	0.0805816	0.254582	0.209782	WT1	1
GO:0090185	negative regulation of kidney development	1992-01-01	17/18670	0.0805816	0.254582	0.209782	WT1	1
GO:0098856	intestinal lipid absorption	1992-01-01	17/18670	0.0805816	0.254582	0.209782	CEL	1
GO:0099509	regulation of presynaptic cytosolic calcium ion concentration	1992-01-01	17/18670	0.0805816	0.254582	0.209782	SCGN	1
GO:0008585	female gonad development	1992-02-01	96/18670	0.0813562	0.256624	0.211465	ADCYAP1/WT1	2
GO:0034284	response to monosaccharide	1992-03-01	207/18670	0.0825354	0.25958	0.213901	GPER1/LIN28A/MEN1	3
GO:0006942	regulation of striated muscle contraction	1992-02-01	97/18670	0.0828115	0.25958	0.213901	ACE2/CHGA	2
GO:0043255	regulation of carbohydrate biosynthetic process	1992-02-01	97/18670	0.0828115	0.25958	0.213901	GPER1/IGF2	2
GO:0051591	response to cAMP	1992-02-01	97/18670	0.0828115	0.25958	0.213901	SLC26A3/WT1	2
GO:0006885	regulation of pH	1992-02-01	98/18670	0.0842747	0.260326	0.214516	CA2/SLC26A3	2
GO:0051216	cartilage development	1992-03-01	209/18670	0.0843836	0.260326	0.214516	ACAN/CHRDL2/COL11A2	3
GO:0006349	regulation of gene expression by genetic imprinting	1992-01-01	18/18670	0.0851163	0.260326	0.214516	IGF2	1
GO:0009312	oligosaccharide biosynthetic process	1992-01-01	18/18670	0.0851163	0.260326	0.214516	LALBA	1
GO:0010832	negative regulation of myotube differentiation	1992-01-01	18/18670	0.0851163	0.260326	0.214516	TRIM72	1
GO:0044320	cellular response to leptin stimulus	1992-01-01	18/18670	0.0851163	0.260326	0.214516	FGB	1
GO:0045056	transcytosis	1992-01-01	18/18670	0.0851163	0.260326	0.214516	PIGR	1
GO:0045780	positive regulation of bone resorption	1992-01-01	18/18670	0.0851163	0.260326	0.214516	CA2	1
GO:0046852	positive regulation of bone remodeling	1992-01-01	18/18670	0.0851163	0.260326	0.214516	CA2	1
GO:0048268	clathrin coat assembly	1992-01-01	18/18670	0.0851163	0.260326	0.214516	NSG2	1
GO:0051957	positive regulation of amino acid transport	1992-01-01	18/18670	0.0851163	0.260326	0.214516	ACE2	1
GO:0070875	positive regulation of glycogen metabolic process	1992-01-01	18/18670	0.0851163	0.260326	0.214516	IGF2	1
GO:0071371	cellular response to gonadotropin stimulus	1992-01-01	18/18670	0.0851163	0.260326	0.214516	WT1	1
GO:0072311	glomerular epithelial cell differentiation	1992-01-01	18/18670	0.0851163	0.260326	0.214516	WT1	1
GO:0090026	positive regulation of monocyte chemotaxis	1992-01-01	18/18670	0.0851163	0.260326	0.214516	CXCL17	1
GO:0007159	leukocyte cell-cell adhesion	1992-04-01	337/18670	0.0851291	0.260326	0.214516	CCR7/CD177/IGF2/SELL	4
GO:0022600	digestive system process	1992-02-01	100/18670	0.087225	0.265923	0.219128	CEL/MUC2	2
GO:0120034	positive regulation of plasma membrane bounded cell projection assembly	1992-02-01	100/18670	0.087225	0.265923	0.219128	CCR7/GPM6A	2
GO:0046545	development of primary female sexual characteristics	1992-02-01	101/18670	0.0887117	0.266756	0.219814	ADCYAP1/WT1	2
GO:0050830	defense response to Gram-positive bacterium	1992-02-01	101/18670	0.0887117	0.266756	0.219814	CHGA/LALBA	2
GO:0001991	regulation of systemic arterial blood pressure by circulatory renin-angiotensin	1992-01-01	19/18670	0.0896289	0.266756	0.219814	ACE2	1
GO:0002076	osteoblast development	1992-01-01	19/18670	0.0896289	0.266756	0.219814	MEN1	1
GO:0002922	positive regulation of humoral immune response	1992-01-01	19/18670	0.0896289	0.266756	0.219814	CCR7	1
GO:0007350	blastoderm segmentation	1992-01-01	19/18670	0.0896289	0.266756	0.219814	WT1	1
GO:0015669	gas transport	1992-01-01	19/18670	0.0896289	0.266756	0.219814	CA2	1
GO:0032930	positive regulation of superoxide anion generation	1992-01-01	19/18670	0.0896289	0.266756	0.219814	CD177	1
GO:0042693	muscle cell fate commitment	1992-01-01	19/18670	0.0896289	0.266756	0.219814	WT1	1
GO:0044241	lipid digestion	1992-01-01	19/18670	0.0896289	0.266756	0.219814	CEL	1
GO:0060004	reflex	1992-01-01	19/18670	0.0896289	0.266756	0.219814	ASCL1	1
GO:0060231	mesenchymal to epithelial transition	1992-01-01	19/18670	0.0896289	0.266756	0.219814	WT1	1
GO:0071731	response to nitric oxide	1992-01-01	19/18670	0.0896289	0.266756	0.219814	CCR7	1
GO:0072074	kidney mesenchyme development	1992-01-01	19/18670	0.0896289	0.266756	0.219814	WT1	1
GO:1903798	regulation of production of miRNAs involved in gene silencing by miRNA	1992-01-01	19/18670	0.0896289	0.266756	0.219814	LIN28A	1
GO:1905939	regulation of gonad development	1992-01-01	19/18670	0.0896289	0.266756	0.219814	WT1	1
GO:0008037	cell recognition	1992-03-01	215/18670	0.0900342	0.266887	0.219922	CCR7/CRTAC1/IGHD	3
GO:0010810	regulation of cell-substrate adhesion	1992-03-01	215/18670	0.0900342	0.266887	0.219922	CCR7/FGB/MEN1	3
GO:0010721	negative regulation of cell development	1992-04-01	344/18670	0.0901597	0.266887	0.219922	ADCYAP1/ASCL1/LIN28A/LRP4	4
GO:0015837	amine transport	1992-02-01	102/18670	0.090206	0.266887	0.219922	ACE2/CHGA	2
GO:0032869	cellular response to insulin stimulus	1992-03-01	216/18670	0.0909911	0.268813	0.221509	IGF2/IRS4/TRIM72	3
GO:0048871	multicellular organismal homeostasis	1992-05-01	485/18670	0.0914578	0.269794	0.222317	ADCYAP1/CA2/MUC2/OPRPN/PIGR	5
GO:0032652	regulation of interleukin-1 production	1992-02-01	103/18670	0.0917078	0.270133	0.222597	CCR7/IGHD	2
GO:0050920	regulation of chemotaxis	1992-03-01	217/18670	0.0919524	0.270456	0.222863	CCR7/CXCL17/SCG2	3
GO:0007218	neuropeptide signaling pathway	1992-02-01	104/18670	0.093217	0.27243	0.224489	ADCYAP1/ECEL1	2
GO:2001237	negative regulation of extrinsic apoptotic signaling pathway	1992-02-01	104/18670	0.093217	0.27243	0.224489	FGB/SCG2	2
GO:0001502	cartilage condensation	1992-01-01	20/18670	0.0941195	0.27243	0.224489	ACAN	1
GO:0002577	regulation of antigen processing and presentation	1992-01-01	20/18670	0.0941195	0.27243	0.224489	CCR7	1
GO:0007620	copulation	1992-01-01	20/18670	0.0941195	0.27243	0.224489	KLK14	1
GO:0010560	positive regulation of glycoprotein biosynthetic process	1992-01-01	20/18670	0.0941195	0.27243	0.224489	CCR7	1
GO:0031061	negative regulation of histone methylation	1992-01-01	20/18670	0.0941195	0.27243	0.224489	PAX5	1
GO:0050802	circadian sleep/wake cycle, sleep	1992-01-01	20/18670	0.0941195	0.27243	0.224489	PTGDS	1
GO:0060039	pericardium development	1992-01-01	20/18670	0.0941195	0.27243	0.224489	WT1	1
GO:0071397	cellular response to cholesterol	1992-01-01	20/18670	0.0941195	0.27243	0.224489	MLC1	1
GO:1905523	positive regulation of macrophage migration	1992-01-01	20/18670	0.0941195	0.27243	0.224489	CXCL17	1
GO:0002526	acute inflammatory response	1992-03-01	220/18670	0.0948617	0.274182	0.225933	ADCYAP1/CCR7/CR2	3
GO:0044706	multi-multicellular organism process	1992-03-01	222/18670	0.0968222	0.276572	0.227903	ADCYAP1/KLK14/MEN1	3
GO:0001956	positive regulation of neurotransmitter secretion	1992-01-01	21/18670	0.0985882	0.276572	0.227903	GPER1	1
GO:0002115	store-operated calcium entry	1992-01-01	21/18670	0.0985882	0.276572	0.227903	MS4A1	1
GO:0006123	mitochondrial electron transport, cytochrome c to oxygen	1992-01-01	21/18670	0.0985882	0.276572	0.227903	MTCO2P12	1
GO:0006144	purine nucleobase metabolic process	1992-01-01	21/18670	0.0985882	0.276572	0.227903	XDH	1
GO:0009713	catechol-containing compound biosynthetic process	1992-01-01	21/18670	0.0985882	0.276572	0.227903	HDC	1
GO:0010310	regulation of hydrogen peroxide metabolic process	1992-01-01	21/18670	0.0985882	0.276572	0.227903	MTCO2P12	1
GO:0017000	antibiotic biosynthetic process	1992-01-01	21/18670	0.0985882	0.276572	0.227903	MTCO2P12	1
GO:0019646	aerobic electron transport chain	1992-01-01	21/18670	0.0985882	0.276572	0.227903	MTCO2P12	1
GO:0030277	maintenance of gastrointestinal epithelium	1992-01-01	21/18670	0.0985882	0.276572	0.227903	MUC2	1
GO:0042423	catecholamine biosynthetic process	1992-01-01	21/18670	0.0985882	0.276572	0.227903	HDC	1
GO:0042749	regulation of circadian sleep/wake cycle	1992-01-01	21/18670	0.0985882	0.276572	0.227903	PTGDS	1
GO:0045061	thymic T cell selection	1992-01-01	21/18670	0.0985882	0.276572	0.227903	CCR7	1
GO:0048245	eosinophil chemotaxis	1992-01-01	21/18670	0.0985882	0.276572	0.227903	SCG2	1
GO:0048485	sympathetic nervous system development	1992-01-01	21/18670	0.0985882	0.276572	0.227903	ASCL1	1
GO:0050951	sensory perception of temperature stimulus	1992-01-01	21/18670	0.0985882	0.276572	0.227903	TRPA1	1
GO:0061213	positive regulation of mesonephros development	1992-01-01	21/18670	0.0985882	0.276572	0.227903	WT1	1
GO:0070920	regulation of production of small RNA involved in gene silencing by RNA	1992-01-01	21/18670	0.0985882	0.276572	0.227903	LIN28A	1
GO:0071498	cellular response to fluid shear stress	1992-01-01	21/18670	0.0985882	0.276572	0.227903	CA2	1
GO:0072010	glomerular epithelium development	1992-01-01	21/18670	0.0985882	0.276572	0.227903	WT1	1
GO:0098743	cell aggregation	1992-01-01	21/18670	0.0985882	0.276572	0.227903	ACAN	1
GO:0097191	extrinsic apoptotic signaling pathway	1992-03-01	224/18670	0.0987993	0.276776	0.228071	FGB/GPER1/SCG2	3
GO:0030004	cellular monovalent inorganic cation homeostasis	1992-02-01	108/18670	0.0993253	0.277861	0.228965	CA2/SLC26A3	2
GO:0043687	post-translational protein modification	1992-04-01	361/18670	0.102958	0.283099	0.233281	BPIFB2/COPS3/MEN1/SCG2	4
GO:0010226	response to lithium ion	1992-01-01	22/18670	0.103035	0.283099	0.233281	ASCL1	1
GO:0021513	spinal cord dorsal/ventral patterning	1992-01-01	22/18670	0.103035	0.283099	0.233281	ASCL1	1
GO:0021516	dorsal spinal cord development	1992-01-01	22/18670	0.103035	0.283099	0.233281	ASCL1	1
GO:0032928	regulation of superoxide anion generation	1992-01-01	22/18670	0.103035	0.283099	0.233281	CD177	1
GO:0044321	response to leptin	1992-01-01	22/18670	0.103035	0.283099	0.233281	FGB	1
GO:0044342	type B pancreatic cell proliferation	1992-01-01	22/18670	0.103035	0.283099	0.233281	MEN1	1
GO:0045117	azole transport	1992-01-01	22/18670	0.103035	0.283099	0.233281	ADCYAP1	1
GO:0046628	positive regulation of insulin receptor signaling pathway	1992-01-01	22/18670	0.103035	0.283099	0.233281	IGF2	1
GO:0060487	lung epithelial cell differentiation	1992-01-01	22/18670	0.103035	0.283099	0.233281	ASCL1	1
GO:1901685	glutathione derivative metabolic process	1992-01-01	22/18670	0.103035	0.283099	0.233281	GSTM5	1
GO:1901687	glutathione derivative biosynthetic process	1992-01-01	22/18670	0.103035	0.283099	0.233281	GSTM5	1
GO:1904666	regulation of ubiquitin protein ligase activity	1992-01-01	22/18670	0.103035	0.283099	0.233281	CDC20B	1
GO:0098661	inorganic anion transmembrane transport	1992-02-01	111/18670	0.103979	0.28509	0.234922	GABRQ/SLC26A3	2
GO:0009743	response to carbohydrate	1992-03-01	230/18670	0.104828	0.28509	0.234922	GPER1/LIN28A/MEN1	3
GO:0006066	alcohol metabolic process	1992-04-01	364/18670	0.1053	0.28509	0.234922	AKR1B15/CEL/GPER1/SORD	4
GO:0010038	response to metal ion	1992-04-01	364/18670	0.1053	0.28509	0.234922	ASCL1/CA2/FGB/SORD	4
GO:0002065	columnar/cuboidal epithelial cell differentiation	1992-02-01	112/18670	0.105543	0.28509	0.234922	ASCL1/MEN1	2
GO:0070268	cornification	1992-02-01	112/18670	0.105543	0.28509	0.234922	KLK14/KRT4	2
GO:0042445	hormone metabolic process	1992-03-01	232/18670	0.10687	0.28509	0.234922	ACE2/AKR1B15/UGT2B11	3
GO:0000715	nucleotide-excision repair, DNA damage recognition	1992-01-01	23/18670	0.10746	0.28509	0.234922	COPS3	1
GO:0007413	axonal fasciculation	1992-01-01	23/18670	0.10746	0.28509	0.234922	CRTAC1	1
GO:0007530	sex determination	1992-01-01	23/18670	0.10746	0.28509	0.234922	WT1	1
GO:0019400	alditol metabolic process	1992-01-01	23/18670	0.10746	0.28509	0.234922	SORD	1
GO:0022410	circadian sleep/wake cycle process	1992-01-01	23/18670	0.10746	0.28509	0.234922	PTGDS	1
GO:0030539	male genitalia development	1992-01-01	23/18670	0.10746	0.28509	0.234922	WT1	1
GO:0032959	inositol trisphosphate biosynthetic process	1992-01-01	23/18670	0.10746	0.28509	0.234922	GPER1	1
GO:0034695	response to prostaglandin E	1992-01-01	23/18670	0.10746	0.28509	0.234922	CCR7	1
GO:0042401	cellular biogenic amine biosynthetic process	1992-01-01	23/18670	0.10746	0.28509	0.234922	HDC	1
GO:0043950	positive regulation of cAMP-mediated signaling	1992-01-01	23/18670	0.10746	0.28509	0.234922	ADCYAP1	1
GO:0045109	intermediate filament organization	1992-01-01	23/18670	0.10746	0.28509	0.234922	DES	1
GO:0051152	positive regulation of smooth muscle cell differentiation	1992-01-01	23/18670	0.10746	0.28509	0.234922	GPER1	1
GO:0051570	regulation of histone H3-K9 methylation	1992-01-01	23/18670	0.10746	0.28509	0.234922	PAX5	1
GO:0060479	lung cell differentiation	1992-01-01	23/18670	0.10746	0.28509	0.234922	ASCL1	1
GO:0071157	negative regulation of cell cycle arrest	1992-01-01	23/18670	0.10746	0.28509	0.234922	GPER1	1
GO:0072215	regulation of metanephros development	1992-01-01	23/18670	0.10746	0.28509	0.234922	WT1	1
GO:0106030	neuron projection fasciculation	1992-01-01	23/18670	0.10746	0.28509	0.234922	CRTAC1	1
GO:1900746	regulation of vascular endothelial growth factor signaling pathway	1992-01-01	23/18670	0.10746	0.28509	0.234922	XDH	1
GO:2000637	positive regulation of gene silencing by miRNA	1992-01-01	23/18670	0.10746	0.28509	0.234922	LIN28A	1
GO:0097305	response to alcohol	1992-03-01	233/18670	0.107897	0.285869	0.235564	ADCYAP1/CCR7/MLC1	3
GO:0002688	regulation of leukocyte chemotaxis	1992-02-01	114/18670	0.108691	0.286526	0.236105	CCR7/CXCL17	2
GO:0005976	polysaccharide metabolic process	1992-02-01	114/18670	0.108691	0.286526	0.236105	CHIT1/IGF2	2
GO:0034968	histone lysine methylation	1992-02-01	114/18670	0.108691	0.286526	0.236105	PAX5/MEN1	2
GO:0032612	interleukin-1 production	1992-02-01	115/18670	0.110274	0.286526	0.236105	CCR7/IGHD	2
GO:0046660	female sex differentiation	1992-02-01	115/18670	0.110274	0.286526	0.236105	ADCYAP1/WT1	2
GO:0006790	sulfur compound metabolic process	1992-04-01	372/18670	0.111664	0.286526	0.236105	ACAN/GSTM5/NCAN/OGN	4
GO:0002407	dendritic cell chemotaxis	1992-01-01	24/18670	0.111864	0.286526	0.236105	CCR7	1
GO:0009309	amine biosynthetic process	1992-01-01	24/18670	0.111864	0.286526	0.236105	HDC	1
GO:0021511	spinal cord patterning	1992-01-01	24/18670	0.111864	0.286526	0.236105	ASCL1	1
GO:0021544	subpallium development	1992-01-01	24/18670	0.111864	0.286526	0.236105	ASCL1	1
GO:0021895	cerebral cortex neuron differentiation	1992-01-01	24/18670	0.111864	0.286526	0.236105	ASCL1	1
GO:0036315	cellular response to sterol	1992-01-01	24/18670	0.111864	0.286526	0.236105	MLC1	1
GO:0042104	positive regulation of activated T cell proliferation	1992-01-01	24/18670	0.111864	0.286526	0.236105	IGF2	1
GO:0043302	positive regulation of leukocyte degranulation	1992-01-01	24/18670	0.111864	0.286526	0.236105	CD177	1
GO:0046174	polyol catabolic process	1992-01-01	24/18670	0.111864	0.286526	0.236105	SORD	1
GO:0046697	decidualization	1992-01-01	24/18670	0.111864	0.286526	0.236105	MEN1	1
GO:0050857	positive regulation of antigen receptor-mediated signaling pathway	1992-01-01	24/18670	0.111864	0.286526	0.236105	CCR7	1
GO:0060148	positive regulation of posttranscriptional gene silencing	1992-01-01	24/18670	0.111864	0.286526	0.236105	LIN28A	1
GO:0062009	secondary palate development	1992-01-01	24/18670	0.111864	0.286526	0.236105	COL11A2	1
GO:0071677	positive regulation of mononuclear cell migration	1992-01-01	24/18670	0.111864	0.286526	0.236105	CXCL17	1
GO:0090023	positive regulation of neutrophil chemotaxis	1992-01-01	24/18670	0.111864	0.286526	0.236105	CCR7	1
GO:1900078	positive regulation of cellular response to insulin stimulus	1992-01-01	24/18670	0.111864	0.286526	0.236105	IGF2	1
GO:1901071	glucosamine-containing compound metabolic process	1992-01-01	24/18670	0.111864	0.286526	0.236105	CHIT1	1
GO:1902547	regulation of cellular response to vascular endothelial growth factor stimulus	1992-01-01	24/18670	0.111864	0.286526	0.236105	XDH	1
GO:1903020	positive regulation of glycoprotein metabolic process	1992-01-01	24/18670	0.111864	0.286526	0.236105	CCR7	1
GO:0021987	cerebral cortex development	1992-02-01	116/18670	0.111864	0.286526	0.236105	ASCL1/PAX5	2
GO:0032872	regulation of stress-activated MAPK cascade	1992-03-01	237/18670	0.112042	0.286616	0.236179	CCR7/MEN1/XDH	3
GO:0031348	negative regulation of defense response	1992-03-01	239/18670	0.114138	0.291056	0.239838	ADCYAP1/CXCL17/GPER1	3
GO:0070302	regulation of stress-activated protein kinase signaling cascade	1992-03-01	239/18670	0.114138	0.291056	0.239838	CCR7/MEN1/XDH	3
GO:0006911	phagocytosis, engulfment	1992-02-01	118/18670	0.115061	0.291056	0.239838	IGHD/MARCO	2
GO:1990266	neutrophil migration	1992-02-01	118/18670	0.115061	0.291056	0.239838	CCR7/CD177	2
GO:0003309	type B pancreatic cell differentiation	1992-01-01	25/18670	0.116246	0.291056	0.239838	MEN1	1
GO:0031639	plasminogen activation	1992-01-01	25/18670	0.116246	0.291056	0.239838	FGB	1
GO:0045672	positive regulation of osteoclast differentiation	1992-01-01	25/18670	0.116246	0.291056	0.239838	CA2	1
GO:0050901	leukocyte tethering or rolling	1992-01-01	25/18670	0.116246	0.291056	0.239838	SELL	1
GO:0050927	positive regulation of positive chemotaxis	1992-01-01	25/18670	0.116246	0.291056	0.239838	SCG2	1
GO:0061217	regulation of mesonephros development	1992-01-01	25/18670	0.116246	0.291056	0.239838	WT1	1
GO:0072012	glomerulus vasculature development	1992-01-01	25/18670	0.116246	0.291056	0.239838	WT1	1
GO:0072273	metanephric nephron morphogenesis	1992-01-01	25/18670	0.116246	0.291056	0.239838	WT1	1
GO:0072677	eosinophil migration	1992-01-01	25/18670	0.116246	0.291056	0.239838	SCG2	1
GO:0090025	regulation of monocyte chemotaxis	1992-01-01	25/18670	0.116246	0.291056	0.239838	CXCL17	1
GO:1904385	cellular response to angiotensin	1992-01-01	25/18670	0.116246	0.291056	0.239838	CA2	1
GO:2000353	positive regulation of endothelial cell apoptotic process	1992-01-01	25/18670	0.116246	0.291056	0.239838	GPER1	1
GO:0042593	glucose homeostasis	1992-03-01	241/18670	0.116248	0.291056	0.239838	GPER1/LIN28A/MEN1	3
GO:0050678	regulation of epithelial cell proliferation	1992-04-01	378/18670	0.116547	0.29138	0.240105	KRT4/MEN1/SCG2/XDH	4
GO:0007173	epidermal growth factor receptor signaling pathway	1992-02-01	119/18670	0.116668	0.29138	0.240105	GPER1/PIGR	2
GO:0033500	carbohydrate homeostasis	1992-03-01	242/18670	0.117309	0.292615	0.241123	GPER1/LIN28A/MEN1	3
GO:0002696	positive regulation of leukocyte activation	1992-04-01	380/18670	0.118196	0.29353	0.241877	CCR7/CD177/IGF2/IGHD	4
GO:0030900	forebrain development	1992-04-01	381/18670	0.119024	0.29353	0.241877	ADCYAP1/ASCL1/CRTAC1/PAX5	4
GO:0010811	positive regulation of cell-substrate adhesion	1992-02-01	121/18670	0.1199	0.29353	0.241877	CCR7/FGB	2
GO:0046718	viral entry into host cell	1992-02-01	121/18670	0.1199	0.29353	0.241877	ACE2/CR2	2
GO:0001835	blastocyst hatching	1992-01-01	26/18670	0.120607	0.29353	0.241877	NECAB1	1
GO:0003081	regulation of systemic arterial blood pressure by renin-angiotensin	1992-01-01	26/18670	0.120607	0.29353	0.241877	ACE2	1
GO:0010758	regulation of macrophage chemotaxis	1992-01-01	26/18670	0.120607	0.29353	0.241877	CXCL17	1
GO:0021591	ventricular system development	1992-01-01	26/18670	0.120607	0.29353	0.241877	PAX5	1
GO:0030206	chondroitin sulfate biosynthetic process	1992-01-01	26/18670	0.120607	0.29353	0.241877	NCAN	1
GO:0032800	receptor biosynthetic process	1992-01-01	26/18670	0.120607	0.29353	0.241877	ACE2	1
GO:0032957	inositol trisphosphate metabolic process	1992-01-01	26/18670	0.120607	0.29353	0.241877	GPER1	1
GO:0034114	regulation of heterotypic cell-cell adhesion	1992-01-01	26/18670	0.120607	0.29353	0.241877	FGB	1
GO:0035188	hatching	1992-01-01	26/18670	0.120607	0.29353	0.241877	NECAB1	1
GO:0042745	circadian sleep/wake cycle	1992-01-01	26/18670	0.120607	0.29353	0.241877	PTGDS	1
GO:0043567	regulation of insulin-like growth factor receptor signaling pathway	1992-01-01	26/18670	0.120607	0.29353	0.241877	TRIM72	1
GO:0050926	regulation of positive chemotaxis	1992-01-01	26/18670	0.120607	0.29353	0.241877	SCG2	1
GO:0060669	embryonic placenta morphogenesis	1992-01-01	26/18670	0.120607	0.29353	0.241877	IGF2	1
GO:0071624	positive regulation of granulocyte chemotaxis	1992-01-01	26/18670	0.120607	0.29353	0.241877	CCR7	1
GO:0071684	organism emergence from protective structure	1992-01-01	26/18670	0.120607	0.29353	0.241877	NECAB1	1
GO:1900120	regulation of receptor binding	1992-01-01	26/18670	0.120607	0.29353	0.241877	CRTAC1	1
GO:1905477	positive regulation of protein localization to membrane	1992-02-01	122/18670	0.121525	0.295405	0.243422	GPER1/LRP4	2
GO:0042692	muscle cell differentiation	1992-04-01	385/18670	0.122363	0.296722	0.244507	GPER1/IGF2/TRIM72/WT1	4
GO:0048545	response to steroid hormone	1992-04-01	385/18670	0.122363	0.296722	0.244507	ADCYAP1/BCHE/CA2/GPER1	4
GO:0014013	regulation of gliogenesis	1992-02-01	124/18670	0.12479	0.298292	0.245801	ADCYAP1/LIN28A	2
GO:0019751	polyol metabolic process	1992-02-01	124/18670	0.12479	0.298292	0.245801	GPER1/SORD	2
GO:0000272	polysaccharide catabolic process	1992-01-01	27/18670	0.124946	0.298292	0.245801	CHIT1	1
GO:0002026	regulation of the force of heart contraction	1992-01-01	27/18670	0.124946	0.298292	0.245801	CHGA	1
GO:0006706	steroid catabolic process	1992-01-01	27/18670	0.124946	0.298292	0.245801	CEL	1
GO:0035883	enteroendocrine cell differentiation	1992-01-01	27/18670	0.124946	0.298292	0.245801	MEN1	1
GO:0036336	dendritic cell migration	1992-01-01	27/18670	0.124946	0.298292	0.245801	CCR7	1
GO:0051953	negative regulation of amine transport	1992-01-01	27/18670	0.124946	0.298292	0.245801	CHGA	1
GO:0061437	renal system vasculature development	1992-01-01	27/18670	0.124946	0.298292	0.245801	WT1	1
GO:0061440	kidney vasculature development	1992-01-01	27/18670	0.124946	0.298292	0.245801	WT1	1
GO:0071514	genetic imprinting	1992-01-01	27/18670	0.124946	0.298292	0.245801	IGF2	1
GO:0072207	metanephric epithelium development	1992-01-01	27/18670	0.124946	0.298292	0.245801	WT1	1
GO:0072378	blood coagulation, fibrin clot formation	1992-01-01	27/18670	0.124946	0.298292	0.245801	FGB	1
GO:0008016	regulation of heart contraction	1992-03-01	251/18670	0.127019	0.302519	0.249284	ACE2/CHGA/DES	3
GO:0021537	telencephalon development	1992-03-01	251/18670	0.127019	0.302519	0.249284	ASCL1/CRTAC1/PAX5	3
GO:0001516	prostaglandin biosynthetic process	1992-01-01	28/18670	0.129264	0.304608	0.251005	PTGDS	1
GO:0009074	aromatic amino acid family catabolic process	1992-01-01	28/18670	0.129264	0.304608	0.251005	HDC	1
GO:0034698	response to gonadotropin	1992-01-01	28/18670	0.129264	0.304608	0.251005	WT1	1
GO:0042730	fibrinolysis	1992-01-01	28/18670	0.129264	0.304608	0.251005	FGB	1
GO:0045686	negative regulation of glial cell differentiation	1992-01-01	28/18670	0.129264	0.304608	0.251005	LIN28A	1
GO:0046457	prostanoid biosynthetic process	1992-01-01	28/18670	0.129264	0.304608	0.251005	PTGDS	1
GO:1902932	positive regulation of alcohol biosynthetic process	1992-01-01	28/18670	0.129264	0.304608	0.251005	GPER1	1
GO:1905063	regulation of vascular smooth muscle cell differentiation	1992-01-01	28/18670	0.129264	0.304608	0.251005	GPER1	1
GO:1990776	response to angiotensin	1992-01-01	28/18670	0.129264	0.304608	0.251005	CA2	1
GO:0099024	plasma membrane invagination	1992-02-01	127/18670	0.129727	0.305338	0.251607	IGHD/MARCO	2
GO:0050867	positive regulation of cell activation	1992-04-01	394/18670	0.13002	0.30567	0.251881	CCR7/CD177/IGF2/IGHD	4
GO:0002576	platelet degranulation	1992-02-01	128/18670	0.131383	0.306793	0.252806	FGB/IGF2	2
GO:0002687	positive regulation of leukocyte migration	1992-02-01	128/18670	0.131383	0.306793	0.252806	CCR7/CXCL17	2
GO:0022409	positive regulation of cell-cell adhesion	1992-03-01	255/18670	0.131425	0.306793	0.252806	CCR7/FGB/IGF2	3
GO:0018022	peptidyl-lysine methylation	1992-02-01	129/18670	0.133043	0.306793	0.252806	PAX5/MEN1	2
GO:0034754	cellular hormone metabolic process	1992-02-01	129/18670	0.133043	0.306793	0.252806	AKR1B15/UGT2B11	2
GO:0001503	ossification	1992-04-01	398/18670	0.133487	0.306793	0.252806	CHRDL2/IGF2/LRP4/MEN1	4
GO:0003016	respiratory system process	1992-01-01	29/18670	0.133561	0.306793	0.252806	ECEL1	1
GO:0005979	regulation of glycogen biosynthetic process	1992-01-01	29/18670	0.133561	0.306793	0.252806	IGF2	1
GO:0010575	positive regulation of vascular endothelial growth factor production	1992-01-01	29/18670	0.133561	0.306793	0.252806	CXCL17	1
GO:0010669	epithelial structure maintenance	1992-01-01	29/18670	0.133561	0.306793	0.252806	MUC2	1
GO:0010962	regulation of glucan biosynthetic process	1992-01-01	29/18670	0.133561	0.306793	0.252806	IGF2	1
GO:0030511	positive regulation of transforming growth factor beta receptor signaling pathway	1992-01-01	29/18670	0.133561	0.306793	0.252806	MEN1	1
GO:0044030	regulation of DNA methylation	1992-01-01	29/18670	0.133561	0.306793	0.252806	WT1	1
GO:0048240	sperm capacitation	1992-01-01	29/18670	0.133561	0.306793	0.252806	SLC26A3	1
GO:0048730	epidermis morphogenesis	1992-01-01	29/18670	0.133561	0.306793	0.252806	KLK14	1
GO:0050855	regulation of B cell receptor signaling pathway	1992-01-01	29/18670	0.133561	0.306793	0.252806	PAX5	1
GO:0070723	response to cholesterol	1992-01-01	29/18670	0.133561	0.306793	0.252806	MLC1	1
GO:1902624	positive regulation of neutrophil migration	1992-01-01	29/18670	0.133561	0.306793	0.252806	CCR7	1
GO:1903846	positive regulation of cellular response to transforming growth factor beta stimulus	1992-01-01	29/18670	0.133561	0.306793	0.252806	MEN1	1
GO:2000765	regulation of cytoplasmic translation	1992-01-01	29/18670	0.133561	0.306793	0.252806	LIN28A	1
GO:0090257	regulation of muscle system process	1992-03-01	259/18670	0.135886	0.311774	0.25691	ACE2/CHGA/GPER1	3
GO:0030183	B cell differentiation	1992-02-01	131/18670	0.136379	0.312456	0.257472	CR2/MS4A1	2
GO:0010586	miRNA metabolic process	1992-01-01	30/18670	0.137838	0.312456	0.257472	LIN28A	1
GO:0021772	olfactory bulb development	1992-01-01	30/18670	0.137838	0.312456	0.257472	CRTAC1	1
GO:0048265	response to pain	1992-01-01	30/18670	0.137838	0.312456	0.257472	TRPA1	1
GO:0061082	myeloid leukocyte cytokine production	1992-01-01	30/18670	0.137838	0.312456	0.257472	CHGA	1
GO:0090022	regulation of neutrophil chemotaxis	1992-01-01	30/18670	0.137838	0.312456	0.257472	CCR7	1
GO:0090200	positive regulation of release of cytochrome c from mitochondria	1992-01-01	30/18670	0.137838	0.312456	0.257472	GPER1	1
GO:1904837	beta-catenin-TCF complex assembly	1992-01-01	30/18670	0.137838	0.312456	0.257472	MEN1	1
GO:0022407	regulation of cell-cell adhesion	1992-04-01	403/18670	0.137875	0.312456	0.257472	B4GALNT2/CCR7/FGB/IGF2	4
GO:0042476	odontogenesis	1992-02-01	132/18670	0.138055	0.312456	0.257472	CA2/LRP4	2
GO:0043280	positive regulation of cysteine-type endopeptidase activity involved in apoptotic process	1992-02-01	132/18670	0.138055	0.312456	0.257472	GPER1/XDH	2
GO:0072329	monocarboxylic acid catabolic process	1992-02-01	132/18670	0.138055	0.312456	0.257472	CEL/SORD	2
GO:0007281	germ cell development	1992-03-01	262/18670	0.139265	0.313795	0.258576	LIN28A/SLC26A3/WT1	3
GO:0015850	organic hydroxy compound transport	1992-03-01	262/18670	0.139265	0.313795	0.258576	CEL/CHGA/SLC5A8	3
GO:0009581	detection of external stimulus	1992-02-01	133/18670	0.139734	0.313795	0.258576	CHRNA9/TRPA1	2
GO:0002920	regulation of humoral immune response	1992-02-01	134/18670	0.141418	0.313795	0.258576	CCR7/CR2	2
GO:0030260	entry into host cell	1992-02-01	134/18670	0.141418	0.313795	0.258576	ACE2/CR2	2
GO:0044409	entry into host	1992-02-01	134/18670	0.141418	0.313795	0.258576	ACE2/CR2	2
GO:0046683	response to organophosphorus	1992-02-01	134/18670	0.141418	0.313795	0.258576	SLC26A3/WT1	2
GO:0051806	entry into cell of other organism involved in symbiotic interaction	1992-02-01	134/18670	0.141418	0.313795	0.258576	ACE2/CR2	2
GO:0051828	entry into other organism involved in symbiotic interaction	1992-02-01	134/18670	0.141418	0.313795	0.258576	ACE2/CR2	2
GO:0002675	positive regulation of acute inflammatory response	1992-01-01	31/18670	0.142093	0.313795	0.258576	CCR7	1
GO:0002888	positive regulation of myeloid leukocyte mediated immunity	1992-01-01	31/18670	0.142093	0.313795	0.258576	CD177	1
GO:0009954	proximal/distal pattern formation	1992-01-01	31/18670	0.142093	0.313795	0.258576	LRP4	1
GO:0021988	olfactory lobe development	1992-01-01	31/18670	0.142093	0.313795	0.258576	CRTAC1	1
GO:0030431	sleep	1992-01-01	31/18670	0.142093	0.313795	0.258576	PTGDS	1
GO:0034661	ncRNA catabolic process	1992-01-01	31/18670	0.142093	0.313795	0.258576	LIN28A	1
GO:0034694	response to prostaglandin	1992-01-01	31/18670	0.142093	0.313795	0.258576	CCR7	1
GO:0040018	positive regulation of multicellular organism growth	1992-01-01	31/18670	0.142093	0.313795	0.258576	IGF2	1
GO:0045742	positive regulation of epidermal growth factor receptor signaling pathway	1992-01-01	31/18670	0.142093	0.313795	0.258576	GPER1	1
GO:0050650	chondroitin sulfate proteoglycan biosynthetic process	1992-01-01	31/18670	0.142093	0.313795	0.258576	NCAN	1
GO:0071880	adenylate cyclase-activating adrenergic receptor signaling pathway	1992-01-01	31/18670	0.142093	0.313795	0.258576	CHGA	1
GO:0090075	relaxation of muscle	1992-01-01	31/18670	0.142093	0.313795	0.258576	CHGA	1
GO:1902895	positive regulation of pri-miRNA transcription by RNA polymerase II	1992-01-01	31/18670	0.142093	0.313795	0.258576	WT1	1
GO:0010324	membrane invagination	1992-02-01	135/18670	0.143107	0.315686	0.260134	IGHD/MARCO	2
GO:0007517	muscle organ development	1992-04-01	410/18670	0.144115	0.31756	0.261678	MKX/PAX5/TRIM72/WT1	4
GO:0009582	detection of abiotic stimulus	1992-02-01	136/18670	0.1448	0.318258	0.262253	CHRNA9/TRPA1	2
GO:0050714	positive regulation of protein secretion	1992-03-01	268/18670	0.146109	0.318258	0.262253	FGB/GPER1/IGHD	3
GO:0003338	metanephros morphogenesis	1992-01-01	32/18670	0.146327	0.318258	0.262253	WT1	1
GO:0032228	regulation of synaptic transmission, GABAergic	1992-01-01	32/18670	0.146327	0.318258	0.262253	CA2	1
GO:0043552	positive regulation of phosphatidylinositol 3-kinase activity	1992-01-01	32/18670	0.146327	0.318258	0.262253	CCR7	1
GO:0045907	positive regulation of vasoconstriction	1992-01-01	32/18670	0.146327	0.318258	0.262253	FGB	1
GO:0045987	positive regulation of smooth muscle contraction	1992-01-01	32/18670	0.146327	0.318258	0.262253	GPER1	1
GO:0051385	response to mineralocorticoid	1992-01-01	32/18670	0.146327	0.318258	0.262253	GPER1	1
GO:0051968	positive regulation of synaptic transmission, glutamatergic	1992-01-01	32/18670	0.146327	0.318258	0.262253	ADCYAP1	1
GO:0060325	face morphogenesis	1992-01-01	32/18670	0.146327	0.318258	0.262253	CRISPLD1	1
GO:1900745	positive regulation of p38MAPK cascade	1992-01-01	32/18670	0.146327	0.318258	0.262253	XDH	1
GO:0006958	complement activation, classical pathway	1992-02-01	137/18670	0.146497	0.318258	0.262253	CR2/IGHD	2
GO:0060048	cardiac muscle contraction	1992-02-01	137/18670	0.146497	0.318258	0.262253	ACE2/CHGA	2
GO:0006836	neurotransmitter transport	1992-03-01	269/18670	0.147261	0.31957	0.263334	ADCYAP1/GABRQ/GPER1	3
GO:0016571	histone methylation	1992-02-01	139/18670	0.149904	0.322907	0.266084	PAX5/MEN1	2
GO:0016486	peptide hormone processing	1992-01-01	33/18670	0.150541	0.322907	0.266084	ACE2	1
GO:0018279	protein N-linked glycosylation via asparagine	1992-01-01	33/18670	0.150541	0.322907	0.266084	B4GALNT2	1
GO:0036314	response to sterol	1992-01-01	33/18670	0.150541	0.322907	0.266084	MLC1	1
GO:0045736	negative regulation of cyclin-dependent protein serine/threonine kinase activity	1992-01-01	33/18670	0.150541	0.322907	0.266084	MEN1	1
GO:0051194	positive regulation of cofactor metabolic process	1992-01-01	33/18670	0.150541	0.322907	0.266084	MTCO2P12	1
GO:0051443	positive regulation of ubiquitin-protein transferase activity	1992-01-01	33/18670	0.150541	0.322907	0.266084	CDC20B	1
GO:0051955	regulation of amino acid transport	1992-01-01	33/18670	0.150541	0.322907	0.266084	ACE2	1
GO:1901186	positive regulation of ERBB signaling pathway	1992-01-01	33/18670	0.150541	0.322907	0.266084	GPER1	1
GO:1901890	positive regulation of cell junction assembly	1992-01-01	33/18670	0.150541	0.322907	0.266084	ACE2	1
GO:0032868	response to insulin	1992-03-01	272/18670	0.150733	0.322907	0.266084	IGF2/IRS4/TRIM72	3
GO:0046651	lymphocyte proliferation	1992-03-01	272/18670	0.150733	0.322907	0.266084	CR2/IGF2/MS4A1	3
GO:0060078	regulation of postsynaptic membrane potential	1992-02-01	140/18670	0.151614	0.324446	0.267353	ADCYAP1/CHRNA9	2
GO:0098742	cell-cell adhesion via plasma-membrane adhesion molecules	1992-03-01	273/18670	0.151896	0.324705	0.267566	CD177/PCDH9/SELL	3
GO:0043588	skin development	1992-04-01	419/18670	0.1523	0.32522	0.26799	KLK14/KRT4/LRP4/LTB	4
GO:0032943	mononuclear cell proliferation	1992-03-01	274/18670	0.153063	0.326212	0.268807	CR2/IGF2/MS4A1	3
GO:0050709	negative regulation of protein secretion	1992-02-01	141/18670	0.153327	0.326212	0.268807	CHGA/FAM3D	2
GO:0016054	organic acid catabolic process	1992-03-01	275/18670	0.154232	0.326212	0.268807	CEL/HDC/SORD	3
GO:0046395	carboxylic acid catabolic process	1992-03-01	275/18670	0.154232	0.326212	0.268807	CEL/HDC/SORD	3
GO:0010574	regulation of vascular endothelial growth factor production	1992-01-01	34/18670	0.154735	0.326212	0.268807	CXCL17	1
GO:0018196	peptidyl-asparagine modification	1992-01-01	34/18670	0.154735	0.326212	0.268807	B4GALNT2	1
GO:0019228	neuronal action potential	1992-01-01	34/18670	0.154735	0.326212	0.268807	GPER1	1
GO:0032892	positive regulation of organic acid transport	1992-01-01	34/18670	0.154735	0.326212	0.268807	ACE2	1
GO:0048665	neuron fate specification	1992-01-01	34/18670	0.154735	0.326212	0.268807	ASCL1	1
GO:0070050	neuron cellular homeostasis	1992-01-01	34/18670	0.154735	0.326212	0.268807	SCGN	1
GO:0071875	adrenergic receptor signaling pathway	1992-01-01	34/18670	0.154735	0.326212	0.268807	CHGA	1
GO:1904030	negative regulation of cyclin-dependent protein kinase activity	1992-01-01	34/18670	0.154735	0.326212	0.268807	MEN1	1
GO:0010675	regulation of cellular carbohydrate metabolic process	1992-02-01	142/18670	0.155044	0.326212	0.268807	GPER1/IGF2	2
GO:0038127	ERBB signaling pathway	1992-02-01	142/18670	0.155044	0.326212	0.268807	GPER1/PIGR	2
GO:0031056	regulation of histone modification	1992-02-01	143/18670	0.156765	0.329487	0.271506	IGF2/PAX5	2
GO:0001893	maternal placenta development	1992-01-01	35/18670	0.158907	0.332246	0.27378	MEN1	1
GO:0030262	apoptotic nuclear changes	1992-01-01	35/18670	0.158907	0.332246	0.27378	GPER1	1
GO:0051954	positive regulation of amine transport	1992-01-01	35/18670	0.158907	0.332246	0.27378	ACE2	1
GO:0060251	regulation of glial cell proliferation	1992-01-01	35/18670	0.158907	0.332246	0.27378	ADCYAP1	1
GO:0070873	regulation of glycogen metabolic process	1992-01-01	35/18670	0.158907	0.332246	0.27378	IGF2	1
GO:0060047	heart contraction	1992-03-01	280/18670	0.16012	0.334289	0.275463	ACE2/CHGA/DES	3
GO:0007605	sensory perception of sound	1992-02-01	145/18670	0.160218	0.334289	0.275463	CHRNA9/COL11A2	2
GO:0001933	negative regulation of protein phosphorylation	1992-04-01	429/18670	0.1616	0.334983	0.276035	CHRNA9/GPER1/MEN1/XDH	4
GO:0051384	response to glucocorticoid	1992-02-01	146/18670	0.16195	0.334983	0.276035	ADCYAP1/BCHE	2
GO:0055123	digestive system development	1992-02-01	146/18670	0.16195	0.334983	0.276035	ASCL1/IGF2	2
GO:0000578	embryonic axis specification	1992-01-01	36/18670	0.16306	0.334983	0.276035	WT1	1
GO:0002385	mucosal immune response	1992-01-01	36/18670	0.16306	0.334983	0.276035	PIGR	1
GO:0009112	nucleobase metabolic process	1992-01-01	36/18670	0.16306	0.334983	0.276035	XDH	1
GO:0010573	vascular endothelial growth factor production	1992-01-01	36/18670	0.16306	0.334983	0.276035	CXCL17	1
GO:0042554	superoxide anion generation	1992-01-01	36/18670	0.16306	0.334983	0.276035	CD177	1
GO:0046627	negative regulation of insulin receptor signaling pathway	1992-01-01	36/18670	0.16306	0.334983	0.276035	TRIM72	1
GO:0060428	lung epithelium development	1992-01-01	36/18670	0.16306	0.334983	0.276035	ASCL1	1
GO:0071392	cellular response to estradiol stimulus	1992-01-01	36/18670	0.16306	0.334983	0.276035	GPER1	1
GO:0090218	positive regulation of lipid kinase activity	1992-01-01	36/18670	0.16306	0.334983	0.276035	CCR7	1
GO:0090322	regulation of superoxide metabolic process	1992-01-01	36/18670	0.16306	0.334983	0.276035	CD177	1
GO:1902622	regulation of neutrophil migration	1992-01-01	36/18670	0.16306	0.334983	0.276035	CCR7	1
GO:2001171	positive regulation of ATP biosynthetic process	1992-01-01	36/18670	0.16306	0.334983	0.276035	MTCO2P12	1
GO:0048608	reproductive structure development	1992-04-01	431/18670	0.163485	0.335512	0.276471	ADCYAP1/IGF2/MEN1/WT1	4
GO:0061351	neural precursor cell proliferation	1992-02-01	147/18670	0.163686	0.335581	0.276528	ADCYAP1/ASCL1	2
GO:0002792	negative regulation of peptide secretion	1992-02-01	148/18670	0.165425	0.336402	0.277204	CHGA/FAM3D	2
GO:0051668	localization within membrane	1992-02-01	148/18670	0.165425	0.336402	0.277204	LRP4/PIGR	2
GO:0061041	regulation of wound healing	1992-02-01	148/18670	0.165425	0.336402	0.277204	FGB/TSPAN8	2
GO:0050673	epithelial cell proliferation	1992-04-01	434/18670	0.166327	0.336402	0.277204	KRT4/MEN1/SCG2/XDH	4
GO:0061458	reproductive system development	1992-04-01	434/18670	0.166327	0.336402	0.277204	ADCYAP1/IGF2/MEN1/WT1	4
GO:0014074	response to purine-containing compound	1992-02-01	149/18670	0.167167	0.336402	0.277204	SLC26A3/WT1	2
GO:2001056	positive regulation of cysteine-type endopeptidase activity	1992-02-01	149/18670	0.167167	0.336402	0.277204	GPER1/XDH	2
GO:0001662	behavioral fear response	1992-01-01	37/18670	0.167192	0.336402	0.277204	ADCYAP1	1
GO:0003156	regulation of animal organ formation	1992-01-01	37/18670	0.167192	0.336402	0.277204	WT1	1
GO:0006921	cellular component disassembly involved in execution phase of apoptosis	1992-01-01	37/18670	0.167192	0.336402	0.277204	GPER1	1
GO:0032885	regulation of polysaccharide biosynthetic process	1992-01-01	37/18670	0.167192	0.336402	0.277204	IGF2	1
GO:0032941	secretion by tissue	1992-01-01	37/18670	0.167192	0.336402	0.277204	CEL	1
GO:0034405	response to fluid shear stress	1992-01-01	37/18670	0.167192	0.336402	0.277204	CA2	1
GO:0045730	respiratory burst	1992-01-01	37/18670	0.167192	0.336402	0.277204	CD52	1
GO:0046006	regulation of activated T cell proliferation	1992-01-01	37/18670	0.167192	0.336402	0.277204	IGF2	1
GO:0051567	histone H3-K9 methylation	1992-01-01	37/18670	0.167192	0.336402	0.277204	PAX5	1
GO:0060323	head morphogenesis	1992-01-01	37/18670	0.167192	0.336402	0.277204	CRISPLD1	1
GO:1900026	positive regulation of substrate adhesion-dependent cell spreading	1992-01-01	37/18670	0.167192	0.336402	0.277204	FGB	1
GO:0051403	stress-activated MAPK cascade	1992-03-01	286/18670	0.167277	0.336402	0.277204	CCR7/MEN1/XDH	3
GO:0002455	humoral immune response mediated by circulating immunoglobulin	1992-02-01	150/18670	0.168912	0.338719	0.279113	CR2/IGHD	2
GO:0050777	negative regulation of immune response	1992-02-01	150/18670	0.168912	0.338719	0.279113	ADCYAP1/FCRLB	2
GO:0098656	anion transmembrane transport	1992-03-01	288/18670	0.169684	0.338719	0.279113	GABRQ/SLC26A3/SLC5A8	3
GO:0002209	behavioral defense response	1992-01-01	38/18670	0.171304	0.338719	0.279113	ADCYAP1	1
GO:0007190	activation of adenylate cyclase activity	1992-01-01	38/18670	0.171304	0.338719	0.279113	ADCYAP1	1
GO:0009225	nucleotide-sugar metabolic process	1992-01-01	38/18670	0.171304	0.338719	0.279113	B4GALNT2	1
GO:0010939	regulation of necrotic cell death	1992-01-01	38/18670	0.171304	0.338719	0.279113	MTCO2P12	1
GO:0046329	negative regulation of JNK cascade	1992-01-01	38/18670	0.171304	0.338719	0.279113	MEN1	1
GO:0048009	insulin-like growth factor receptor signaling pathway	1992-01-01	38/18670	0.171304	0.338719	0.279113	TRIM72	1
GO:0048246	macrophage chemotaxis	1992-01-01	38/18670	0.171304	0.338719	0.279113	CXCL17	1
GO:0050716	positive regulation of interleukin-1 secretion	1992-01-01	38/18670	0.171304	0.338719	0.279113	IGHD	1
GO:0050892	intestinal absorption	1992-01-01	38/18670	0.171304	0.338719	0.279113	CEL	1
GO:0051590	positive regulation of neurotransmitter transport	1992-01-01	38/18670	0.171304	0.338719	0.279113	GPER1	1
GO:1900077	negative regulation of cellular response to insulin stimulus	1992-01-01	38/18670	0.171304	0.338719	0.279113	TRIM72	1
GO:1904037	positive regulation of epithelial cell apoptotic process	1992-01-01	38/18670	0.171304	0.338719	0.279113	GPER1	1
GO:1904706	negative regulation of vascular smooth muscle cell proliferation	1992-01-01	38/18670	0.171304	0.338719	0.279113	GPER1	1
GO:2000279	negative regulation of DNA biosynthetic process	1992-01-01	38/18670	0.171304	0.338719	0.279113	MEN1	1
GO:0003015	heart process	1992-03-01	290/18670	0.1721	0.339623	0.279858	ACE2/CHGA/DES	3
GO:0042063	gliogenesis	1992-03-01	290/18670	0.1721	0.339623	0.279858	ADCYAP1/ASCL1/LIN28A	3
GO:0001890	placenta development	1992-02-01	152/18670	0.172412	0.339904	0.28009	IGF2/MEN1	2
GO:0042133	neurotransmitter metabolic process	1992-02-01	153/18670	0.174167	0.342082	0.281885	BCHE/HDC	2
GO:0002251	organ or tissue specific immune response	1992-01-01	39/18670	0.175396	0.342082	0.281885	PIGR	1
GO:0009072	aromatic amino acid family metabolic process	1992-01-01	39/18670	0.175396	0.342082	0.281885	HDC	1
GO:0030049	muscle filament sliding	1992-01-01	39/18670	0.175396	0.342082	0.281885	DES	1
GO:0030204	chondroitin sulfate metabolic process	1992-01-01	39/18670	0.175396	0.342082	0.281885	NCAN	1
GO:0033275	actin-myosin filament sliding	1992-01-01	39/18670	0.175396	0.342082	0.281885	DES	1
GO:0035886	vascular smooth muscle cell differentiation	1992-01-01	39/18670	0.175396	0.342082	0.281885	GPER1	1
GO:0050856	regulation of T cell receptor signaling pathway	1992-01-01	39/18670	0.175396	0.342082	0.281885	CCR7	1
GO:0051930	regulation of sensory perception of pain	1992-01-01	39/18670	0.175396	0.342082	0.281885	OPRPN	1
GO:1902042	negative regulation of extrinsic apoptotic signaling pathway via death domain receptors	1992-01-01	39/18670	0.175396	0.342082	0.281885	FGB	1
GO:1905521	regulation of macrophage migration	1992-01-01	39/18670	0.175396	0.342082	0.281885	CXCL17	1
GO:0051146	striated muscle cell differentiation	1992-03-01	293/18670	0.175744	0.342428	0.28217	IGF2/TRIM72/WT1	3
GO:0055067	monovalent inorganic cation homeostasis	1992-02-01	154/18670	0.175925	0.342446	0.282185	CA2/SLC26A3	2
GO:0030856	regulation of epithelial cell differentiation	1992-02-01	156/18670	0.179449	0.344985	0.284277	ASCL1/XDH	2
GO:0045216	cell-cell junction organization	1992-02-01	156/18670	0.179449	0.344985	0.284277	ACE2/CD177	2
GO:0051053	negative regulation of DNA metabolic process	1992-02-01	156/18670	0.179449	0.344985	0.284277	GPER1/MEN1	2
GO:0001709	cell fate determination	1992-01-01	40/18670	0.179468	0.344985	0.284277	ASCL1	1
GO:0001990	regulation of systemic arterial blood pressure by hormone	1992-01-01	40/18670	0.179468	0.344985	0.284277	ACE2	1
GO:0007618	mating	1992-01-01	40/18670	0.179468	0.344985	0.284277	KLK14	1
GO:0009268	response to pH	1992-01-01	40/18670	0.179468	0.344985	0.284277	CA2	1
GO:0032008	positive regulation of TOR signaling	1992-01-01	40/18670	0.179468	0.344985	0.284277	LIN28A	1
GO:0042596	fear response	1992-01-01	40/18670	0.179468	0.344985	0.284277	ADCYAP1	1
GO:0045124	regulation of bone resorption	1992-01-01	40/18670	0.179468	0.344985	0.284277	CA2	1
GO:0051281	positive regulation of release of sequestered calcium ion into cytosol	1992-01-01	40/18670	0.179468	0.344985	0.284277	GPER1	1
GO:0051931	regulation of sensory perception	1992-01-01	40/18670	0.179468	0.344985	0.284277	OPRPN	1
GO:0072210	metanephric nephron development	1992-01-01	40/18670	0.179468	0.344985	0.284277	WT1	1
GO:0001764	neuron migration	1992-02-01	157/18670	0.181215	0.348009	0.286769	ASCL1/GPM6A	2
GO:0070661	leukocyte proliferation	1992-03-01	298/18670	0.181866	0.348924	0.287523	CR2/IGF2/MS4A1	3
GO:0001580	detection of chemical stimulus involved in sensory perception of bitter taste	1992-01-01	41/18670	0.18352	0.349753	0.288206	PIGR	1
GO:0042572	retinol metabolic process	1992-01-01	41/18670	0.18352	0.349753	0.288206	AKR1B15	1
GO:0043267	negative regulation of potassium ion transport	1992-01-01	41/18670	0.18352	0.349753	0.288206	ADCYAP1	1
GO:0044743	protein transmembrane import into intracellular organelle	1992-01-01	41/18670	0.18352	0.349753	0.288206	PEX5L	1
GO:0050798	activated T cell proliferation	1992-01-01	41/18670	0.18352	0.349753	0.288206	IGF2	1
GO:1902893	regulation of pri-miRNA transcription by RNA polymerase II	1992-01-01	41/18670	0.18352	0.349753	0.288206	WT1	1
GO:1905209	positive regulation of cardiocyte differentiation	1992-01-01	41/18670	0.18352	0.349753	0.288206	GPER1	1
GO:0016570	histone modification	1992-04-01	454/18670	0.185721	0.353612	0.291386	CPA4/IGF2/PAX5/MEN1	4
GO:0010907	positive regulation of glucose metabolic process	1992-01-01	42/18670	0.187552	0.355072	0.292589	IGF2	1
GO:0021983	pituitary gland development	1992-01-01	42/18670	0.187552	0.355072	0.292589	ADCYAP1	1
GO:0031057	negative regulation of histone modification	1992-01-01	42/18670	0.187552	0.355072	0.292589	PAX5	1
GO:0032958	inositol phosphate biosynthetic process	1992-01-01	42/18670	0.187552	0.355072	0.292589	GPER1	1
GO:0051154	negative regulation of striated muscle cell differentiation	1992-01-01	42/18670	0.187552	0.355072	0.292589	TRIM72	1
GO:0097028	dendritic cell differentiation	1992-01-01	42/18670	0.187552	0.355072	0.292589	CCR7	1
GO:0006692	prostanoid metabolic process	1992-01-01	43/18670	0.191565	0.361303	0.297723	PTGDS	1
GO:0006693	prostaglandin metabolic process	1992-01-01	43/18670	0.191565	0.361303	0.297723	PTGDS	1
GO:0032881	regulation of polysaccharide metabolic process	1992-01-01	43/18670	0.191565	0.361303	0.297723	IGF2	1
GO:0072348	sulfur compound transport	1992-01-01	43/18670	0.191565	0.361303	0.297723	SLC26A3	1
GO:0099173	postsynapse organization	1992-02-01	163/18670	0.191865	0.36153	0.29791	CEL/LRP4	2
GO:0035821	modification of morphology or physiology of other organism	1992-02-01	164/18670	0.193649	0.364035	0.299975	CHGA/DCD	2
GO:0043414	macromolecule methylation	1992-03-01	309/18670	0.195532	0.364035	0.299975	PAX5/MEN1/WT1	3
GO:0006195	purine nucleotide catabolic process	1992-01-01	44/18670	0.195557	0.364035	0.299975	XDH	1
GO:0007212	dopamine receptor signaling pathway	1992-01-01	44/18670	0.195557	0.364035	0.299975	NSG2	1
GO:0014003	oligodendrocyte development	1992-01-01	44/18670	0.195557	0.364035	0.299975	ASCL1	1
GO:0034105	positive regulation of tissue remodeling	1992-01-01	44/18670	0.195557	0.364035	0.299975	CA2	1
GO:0035850	epithelial cell differentiation involved in kidney development	1992-01-01	44/18670	0.195557	0.364035	0.299975	WT1	1
GO:0038084	vascular endothelial growth factor signaling pathway	1992-01-01	44/18670	0.195557	0.364035	0.299975	XDH	1
GO:0045601	regulation of endothelial cell differentiation	1992-01-01	44/18670	0.195557	0.364035	0.299975	XDH	1
GO:0046189	phenol-containing compound biosynthetic process	1992-01-01	44/18670	0.195557	0.364035	0.299975	HDC	1
GO:0046688	response to copper ion	1992-01-01	44/18670	0.195557	0.364035	0.299975	SORD	1
GO:0050654	chondroitin sulfate proteoglycan metabolic process	1992-01-01	44/18670	0.195557	0.364035	0.299975	NCAN	1
GO:0061756	leukocyte adhesion to vascular endothelial cell	1992-01-01	44/18670	0.195557	0.364035	0.299975	SELL	1
GO:0042113	B cell activation	1992-03-01	310/18670	0.196787	0.365983	0.30158	CR2/IGHD/MS4A1	3
GO:0035051	cardiocyte differentiation	1992-02-01	167/18670	0.199012	0.36835	0.303531	GPER1/WT1	2
GO:0031018	endocrine pancreas development	1992-01-01	45/18670	0.199531	0.36835	0.303531	MEN1	1
GO:0044275	cellular carbohydrate catabolic process	1992-01-01	45/18670	0.199531	0.36835	0.303531	SORD	1
GO:0048483	autonomic nervous system development	1992-01-01	45/18670	0.199531	0.36835	0.303531	ASCL1	1
GO:0048701	embryonic cranial skeleton morphogenesis	1992-01-01	45/18670	0.199531	0.36835	0.303531	PAX5	1
GO:0050913	sensory perception of bitter taste	1992-01-01	45/18670	0.199531	0.36835	0.303531	PIGR	1
GO:0051932	synaptic transmission, GABAergic	1992-01-01	45/18670	0.199531	0.36835	0.303531	CA2	1
GO:1900271	regulation of long-term synaptic potentiation	1992-01-01	45/18670	0.199531	0.36835	0.303531	SCGN	1
GO:0042326	negative regulation of phosphorylation	1992-04-01	468/18670	0.199723	0.368366	0.303544	CHRNA9/GPER1/MEN1/XDH	4
GO:0001906	cell killing	1992-02-01	168/18670	0.200804	0.370019	0.304906	CHGA/DCD	2
GO:0048660	regulation of smooth muscle cell proliferation	1992-02-01	169/18670	0.202598	0.370191	0.305047	GPER1/OGN	2
GO:0060538	skeletal muscle organ development	1992-02-01	169/18670	0.202598	0.370191	0.305047	PAX5/WT1	2
GO:0031098	stress-activated protein kinase signaling cascade	1992-03-01	315/18670	0.203093	0.370191	0.305047	CCR7/MEN1/XDH	3
GO:0005978	glycogen biosynthetic process	1992-01-01	46/18670	0.203485	0.370191	0.305047	IGF2	1
GO:0009250	glucan biosynthetic process	1992-01-01	46/18670	0.203485	0.370191	0.305047	IGF2	1
GO:0019731	antibacterial humoral response	1992-01-01	46/18670	0.203485	0.370191	0.305047	FGB	1
GO:0030810	positive regulation of nucleotide biosynthetic process	1992-01-01	46/18670	0.203485	0.370191	0.305047	MTCO2P12	1
GO:0035196	production of miRNAs involved in gene silencing by miRNA	1992-01-01	46/18670	0.203485	0.370191	0.305047	LIN28A	1
GO:0043277	apoptotic cell clearance	1992-01-01	46/18670	0.203485	0.370191	0.305047	MARCO	1
GO:0043300	regulation of leukocyte degranulation	1992-01-01	46/18670	0.203485	0.370191	0.305047	CD177	1
GO:0048512	circadian behavior	1992-01-01	46/18670	0.203485	0.370191	0.305047	PTGDS	1
GO:0050706	regulation of interleukin-1 beta secretion	1992-01-01	46/18670	0.203485	0.370191	0.305047	CCR7	1
GO:0071675	regulation of mononuclear cell migration	1992-01-01	46/18670	0.203485	0.370191	0.305047	CXCL17	1
GO:1900373	positive regulation of purine nucleotide biosynthetic process	1992-01-01	46/18670	0.203485	0.370191	0.305047	MTCO2P12	1
GO:0016569	covalent chromatin modification	1992-04-01	474/18670	0.205822	0.372611	0.307042	CPA4/IGF2/PAX5/MEN1	4
GO:0050769	positive regulation of neurogenesis	1992-04-01	474/18670	0.205822	0.372611	0.307042	ADCYAP1/ASCL1/GPER1/LIN28A	4
GO:0048659	smooth muscle cell proliferation	1992-02-01	171/18670	0.206191	0.372611	0.307042	GPER1/OGN	2
GO:0007622	rhythmic behavior	1992-01-01	47/18670	0.20742	0.372611	0.307042	PTGDS	1
GO:0030261	chromosome condensation	1992-01-01	47/18670	0.20742	0.372611	0.307042	GPER1	1
GO:0043303	mast cell degranulation	1992-01-01	47/18670	0.20742	0.372611	0.307042	CHGA	1
GO:0045058	T cell selection	1992-01-01	47/18670	0.20742	0.372611	0.307042	CCR7	1
GO:0048806	genitalia development	1992-01-01	47/18670	0.20742	0.372611	0.307042	WT1	1
GO:0050912	detection of chemical stimulus involved in sensory perception of taste	1992-01-01	47/18670	0.20742	0.372611	0.307042	PIGR	1
GO:0061614	pri-miRNA transcription by RNA polymerase II	1992-01-01	47/18670	0.20742	0.372611	0.307042	WT1	1
GO:0070849	response to epidermal growth factor	1992-01-01	47/18670	0.20742	0.372611	0.307042	ASCL1	1
GO:1900744	regulation of p38MAPK cascade	1992-01-01	47/18670	0.20742	0.372611	0.307042	XDH	1
GO:1903580	positive regulation of ATP metabolic process	1992-01-01	47/18670	0.20742	0.372611	0.307042	MTCO2P12	1
GO:2000107	negative regulation of leukocyte apoptotic process	1992-01-01	47/18670	0.20742	0.372611	0.307042	CCR7	1
GO:0021543	pallium development	1992-02-01	172/18670	0.207991	0.372968	0.307336	ASCL1/PAX5	2
GO:0032874	positive regulation of stress-activated MAPK cascade	1992-02-01	172/18670	0.207991	0.372968	0.307336	CCR7/XDH	2
GO:0070304	positive regulation of stress-activated protein kinase signaling cascade	1992-02-01	173/18670	0.209792	0.373613	0.307868	CCR7/XDH	2
GO:0002063	chondrocyte development	1992-01-01	48/18670	0.211335	0.373613	0.307868	ACAN	1
GO:0002279	mast cell activation involved in immune response	1992-01-01	48/18670	0.211335	0.373613	0.307868	CHGA	1
GO:0007528	neuromuscular junction development	1992-01-01	48/18670	0.211335	0.373613	0.307868	LRP4	1
GO:0008038	neuron recognition	1992-01-01	48/18670	0.211335	0.373613	0.307868	CRTAC1	1
GO:0009311	oligosaccharide metabolic process	1992-01-01	48/18670	0.211335	0.373613	0.307868	LALBA	1
GO:0016339	calcium-dependent cell-cell adhesion via plasma membrane cell adhesion molecules	1992-01-01	48/18670	0.211335	0.373613	0.307868	SELL	1
GO:0021517	ventral spinal cord development	1992-01-01	48/18670	0.211335	0.373613	0.307868	ASCL1	1
GO:0035272	exocrine system development	1992-01-01	48/18670	0.211335	0.373613	0.307868	IGF2	1
GO:0046850	regulation of bone remodeling	1992-01-01	48/18670	0.211335	0.373613	0.307868	CA2	1
GO:0051150	regulation of smooth muscle cell differentiation	1992-01-01	48/18670	0.211335	0.373613	0.307868	GPER1	1
GO:0051972	regulation of telomerase activity	1992-01-01	48/18670	0.211335	0.373613	0.307868	MEN1	1
GO:0060324	face development	1992-01-01	48/18670	0.211335	0.373613	0.307868	CRISPLD1	1
GO:0061647	histone H3-K9 modification	1992-01-01	48/18670	0.211335	0.373613	0.307868	PAX5	1
GO:0090199	regulation of release of cytochrome c from mitochondria	1992-01-01	48/18670	0.211335	0.373613	0.307868	GPER1	1
GO:1903727	positive regulation of phospholipid metabolic process	1992-01-01	48/18670	0.211335	0.373613	0.307868	CCR7	1
GO:0006941	striated muscle contraction	1992-02-01	174/18670	0.211595	0.373743	0.307974	ACE2/CHGA	2
GO:0032103	positive regulation of response to external stimulus	1992-03-01	323/18670	0.21328	0.375935	0.309781	CCR7/CXCL17/SCG2	3
GO:0006956	complement activation	1992-02-01	175/18670	0.213399	0.375935	0.309781	CR2/IGHD	2
GO:0120032	regulation of plasma membrane bounded cell projection assembly	1992-02-01	175/18670	0.213399	0.375935	0.309781	CCR7/GPM6A	2
GO:0015711	organic anion transport	1992-04-01	482/18670	0.214039	0.376514	0.310258	ACE2/CA2/SLC26A3/SLC5A8	4
GO:0001936	regulation of endothelial cell proliferation	1992-02-01	176/18670	0.215205	0.376514	0.310258	SCG2/XDH	2
GO:0030323	respiratory tube development	1992-02-01	176/18670	0.215205	0.376514	0.310258	ASCL1/HECA	2
GO:0002448	mast cell mediated immunity	1992-01-01	49/18670	0.215231	0.376514	0.310258	CHGA	1
GO:0003044	regulation of systemic arterial blood pressure mediated by a chemical signal	1992-01-01	49/18670	0.215231	0.376514	0.310258	ACE2	1
GO:0030857	negative regulation of epithelial cell differentiation	1992-01-01	49/18670	0.215231	0.376514	0.310258	XDH	1
GO:0034260	negative regulation of GTPase activity	1992-01-01	49/18670	0.215231	0.376514	0.310258	ADCYAP1	1
GO:2001238	positive regulation of extrinsic apoptotic signaling pathway	1992-01-01	49/18670	0.215231	0.376514	0.310258	GPER1	1
GO:0048469	cell maturation	1992-02-01	177/18670	0.217012	0.378869	0.312198	ASCL1/SLC26A3	2
GO:0060491	regulation of cell projection assembly	1992-02-01	177/18670	0.217012	0.378869	0.312198	CCR7/GPM6A	2
GO:0043312	neutrophil degranulation	1992-04-01	485/18670	0.217145	0.378869	0.312198	CD177/CHIT1/PIGR/SELL	4
GO:0010950	positive regulation of endopeptidase activity	1992-02-01	178/18670	0.218821	0.379321	0.312571	GPER1/XDH	2
GO:0009948	anterior/posterior axis specification	1992-01-01	50/18670	0.219109	0.379321	0.312571	WT1	1
GO:0010171	body morphogenesis	1992-01-01	50/18670	0.219109	0.379321	0.312571	CRISPLD1	1
GO:0014009	glial cell proliferation	1992-01-01	50/18670	0.219109	0.379321	0.312571	ADCYAP1	1
GO:0032873	negative regulation of stress-activated MAPK cascade	1992-01-01	50/18670	0.219109	0.379321	0.312571	MEN1	1
GO:0045104	intermediate filament cytoskeleton organization	1992-01-01	50/18670	0.219109	0.379321	0.312571	DES	1
GO:0060976	coronary vasculature development	1992-01-01	50/18670	0.219109	0.379321	0.312571	GPER1	1
GO:0070303	negative regulation of stress-activated protein kinase signaling cascade	1992-01-01	50/18670	0.219109	0.379321	0.312571	MEN1	1
GO:1903793	positive regulation of anion transport	1992-01-01	50/18670	0.219109	0.379321	0.312571	ACE2	1
GO:0016485	protein processing	1992-03-01	328/18670	0.219704	0.380023	0.313149	ACE2/CR2/FGB	3
GO:0002283	neutrophil activation involved in immune response	1992-04-01	488/18670	0.220263	0.380314	0.313389	CD177/CHIT1/PIGR/SELL	4
GO:0006479	protein methylation	1992-02-01	179/18670	0.220631	0.380314	0.313389	PAX5/MEN1	2
GO:0008213	protein alkylation	1992-02-01	179/18670	0.220631	0.380314	0.313389	PAX5/MEN1	2
GO:1903034	regulation of response to wounding	1992-02-01	179/18670	0.220631	0.380314	0.313389	FGB/TSPAN8	2
GO:0051235	maintenance of location	1992-03-01	330/18670	0.222285	0.380735	0.313736	CCR7/GPER1/TRPA1	3
GO:0001954	positive regulation of cell-matrix adhesion	1992-01-01	51/18670	0.222967	0.380735	0.313736	CCR7	1
GO:0019369	arachidonic acid metabolic process	1992-01-01	51/18670	0.222967	0.380735	0.313736	PTGDS	1
GO:0031050	dsRNA processing	1992-01-01	51/18670	0.222967	0.380735	0.313736	LIN28A	1
GO:0045103	intermediate filament-based process	1992-01-01	51/18670	0.222967	0.380735	0.313736	DES	1
GO:0045599	negative regulation of fat cell differentiation	1992-01-01	51/18670	0.222967	0.380735	0.313736	GPER1	1
GO:0045668	negative regulation of osteoblast differentiation	1992-01-01	51/18670	0.222967	0.380735	0.313736	MEN1	1
GO:0051452	intracellular pH reduction	1992-01-01	51/18670	0.222967	0.380735	0.313736	CA2	1
GO:0070918	production of small RNA involved in gene silencing by RNA	1992-01-01	51/18670	0.222967	0.380735	0.313736	LIN28A	1
GO:0072523	purine-containing compound catabolic process	1992-01-01	51/18670	0.222967	0.380735	0.313736	XDH	1
GO:0097366	response to bronchodilator	1992-01-01	51/18670	0.222967	0.380735	0.313736	CCR7	1
GO:0008202	steroid metabolic process	1992-03-01	331/18670	0.223578	0.381453	0.314328	AKR1B15/CEL/UGT2B11	3
GO:0008217	regulation of blood pressure	1992-02-01	182/18670	0.22607	0.384018	0.316441	ACE2/CHGA	2
GO:0015849	organic acid transport	1992-03-01	333/18670	0.226168	0.384018	0.316441	ACE2/SLC26A3/SLC5A8	3
GO:0046942	carboxylic acid transport	1992-03-01	333/18670	0.226168	0.384018	0.316441	ACE2/SLC26A3/SLC5A8	3
GO:0006998	nuclear envelope organization	1992-01-01	52/18670	0.226806	0.384018	0.316441	GPER1	1
GO:0031529	ruffle organization	1992-01-01	52/18670	0.226806	0.384018	0.316441	CCR7	1
GO:0051438	regulation of ubiquitin-protein transferase activity	1992-01-01	52/18670	0.226806	0.384018	0.316441	CDC20B	1
GO:0060421	positive regulation of heart growth	1992-01-01	52/18670	0.226806	0.384018	0.316441	WT1	1
GO:1900024	regulation of substrate adhesion-dependent cell spreading	1992-01-01	52/18670	0.226806	0.384018	0.316441	FGB	1
GO:2000179	positive regulation of neural precursor cell proliferation	1992-01-01	52/18670	0.226806	0.384018	0.316441	ASCL1	1
GO:0051251	positive regulation of lymphocyte activation	1992-03-01	334/18670	0.227465	0.384808	0.317092	CCR7/IGF2/IGHD	3
GO:0048639	positive regulation of developmental growth	1992-02-01	184/18670	0.229701	0.385793	0.317904	IGF2/WT1	2
GO:0007596	blood coagulation	1992-03-01	336/18670	0.230065	0.385793	0.317904	CD177/FGB/TSPAN8	3
GO:0010043	response to zinc ion	1992-01-01	53/18670	0.230627	0.385793	0.317904	CA2	1
GO:0021879	forebrain neuron differentiation	1992-01-01	53/18670	0.230627	0.385793	0.317904	ASCL1	1
GO:0031638	zymogen activation	1992-01-01	53/18670	0.230627	0.385793	0.317904	FGB	1
GO:0038066	p38MAPK cascade	1992-01-01	53/18670	0.230627	0.385793	0.317904	XDH	1
GO:0045744	negative regulation of G protein-coupled receptor signaling pathway	1992-01-01	53/18670	0.230627	0.385793	0.317904	KLK14	1
GO:0045840	positive regulation of mitotic nuclear division	1992-01-01	53/18670	0.230627	0.385793	0.317904	IGF2	1
GO:0045851	pH reduction	1992-01-01	53/18670	0.230627	0.385793	0.317904	CA2	1
GO:0050702	interleukin-1 beta secretion	1992-01-01	53/18670	0.230627	0.385793	0.317904	CCR7	1
GO:0060563	neuroepithelial cell differentiation	1992-01-01	53/18670	0.230627	0.385793	0.317904	ASCL1	1
GO:1903307	positive regulation of regulated secretory pathway	1992-01-01	53/18670	0.230627	0.385793	0.317904	CD177	1
GO:1905517	macrophage migration	1992-01-01	53/18670	0.230627	0.385793	0.317904	CXCL17	1
GO:0042119	neutrophil activation	1992-04-01	498/18670	0.230744	0.385793	0.317904	CD177/CHIT1/PIGR/SELL	4
GO:0046328	regulation of JNK cascade	1992-02-01	185/18670	0.231518	0.386268	0.318295	CCR7/MEN1	2
GO:1902275	regulation of chromatin organization	1992-02-01	185/18670	0.231518	0.386268	0.318295	IGF2/PAX5	2
GO:0002446	neutrophil mediated immunity	1992-04-01	499/18670	0.231799	0.386268	0.318295	CD177/CHIT1/PIGR/SELL	4
GO:0031667	response to nutrient levels	1992-04-01	499/18670	0.231799	0.386268	0.318295	ADCYAP1/ASCL1/BCHE/SORD	4
GO:0022900	electron transport chain	1992-02-01	186/18670	0.233336	0.387427	0.31925	MTCO2P12/XDH	2
GO:0002763	positive regulation of myeloid leukocyte differentiation	1992-01-01	54/18670	0.234429	0.387427	0.31925	CA2	1
GO:0006584	catecholamine metabolic process	1992-01-01	54/18670	0.234429	0.387427	0.31925	HDC	1
GO:0006636	unsaturated fatty acid biosynthetic process	1992-01-01	54/18670	0.234429	0.387427	0.31925	PTGDS	1
GO:0009712	catechol-containing compound metabolic process	1992-01-01	54/18670	0.234429	0.387427	0.31925	HDC	1
GO:0010524	positive regulation of calcium ion transport into cytosol	1992-01-01	54/18670	0.234429	0.387427	0.31925	GPER1	1
GO:0021515	cell differentiation in spinal cord	1992-01-01	54/18670	0.234429	0.387427	0.31925	ASCL1	1
GO:0045747	positive regulation of Notch signaling pathway	1992-01-01	54/18670	0.234429	0.387427	0.31925	ASCL1	1
GO:0051290	protein heterotetramerization	1992-01-01	54/18670	0.234429	0.387427	0.31925	LRP4	1
GO:0061005	cell differentiation involved in kidney development	1992-01-01	54/18670	0.234429	0.387427	0.31925	WT1	1
GO:1901343	negative regulation of vasculature development	1992-02-01	187/18670	0.235155	0.387987	0.319712	WT1/XDH	2
GO:1905475	regulation of protein localization to membrane	1992-02-01	187/18670	0.235155	0.387987	0.319712	GPER1/LRP4	2
GO:0007599	hemostasis	1992-03-01	341/18670	0.236588	0.390029	0.321394	CD177/FGB/TSPAN8	3
GO:0050817	coagulation	1992-03-01	342/18670	0.237896	0.390139	0.321485	CD177/FGB/TSPAN8	3
GO:0001541	ovarian follicle development	1992-01-01	55/18670	0.238213	0.390139	0.321485	ADCYAP1	1
GO:0002886	regulation of myeloid leukocyte mediated immunity	1992-01-01	55/18670	0.238213	0.390139	0.321485	CD177	1
GO:0006576	cellular biogenic amine metabolic process	1992-01-01	55/18670	0.238213	0.390139	0.321485	HDC	1
GO:0043551	regulation of phosphatidylinositol 3-kinase activity	1992-01-01	55/18670	0.238213	0.390139	0.321485	CCR7	1
GO:0043954	cellular component maintenance	1992-01-01	55/18670	0.238213	0.390139	0.321485	CD177	1
GO:0046456	icosanoid biosynthetic process	1992-01-01	55/18670	0.238213	0.390139	0.321485	PTGDS	1
GO:2000242	negative regulation of reproductive process	1992-01-01	55/18670	0.238213	0.390139	0.321485	WT1	1
GO:0001101	response to acid chemical	1992-03-01	343/18670	0.239206	0.391446	0.322562	ASCL1/BCHE/CCR7	3
GO:0006749	glutathione metabolic process	1992-01-01	56/18670	0.241977	0.392772	0.323655	GSTM5	1
GO:0009435	NAD biosynthetic process	1992-01-01	56/18670	0.241977	0.392772	0.323655	SLC5A8	1
GO:0010332	response to gamma radiation	1992-01-01	56/18670	0.241977	0.392772	0.323655	MEN1	1
GO:0031295	T cell costimulation	1992-01-01	56/18670	0.241977	0.392772	0.323655	CCR7	1
GO:0048488	synaptic vesicle endocytosis	1992-01-01	56/18670	0.241977	0.392772	0.323655	CEL	1
GO:0050879	multicellular organismal movement	1992-01-01	56/18670	0.241977	0.392772	0.323655	ASCL1	1
GO:0050881	musculoskeletal movement	1992-01-01	56/18670	0.241977	0.392772	0.323655	ASCL1	1
GO:0065002	intracellular protein transmembrane transport	1992-01-01	56/18670	0.241977	0.392772	0.323655	PEX5L	1
GO:0140238	presynaptic endocytosis	1992-01-01	56/18670	0.241977	0.392772	0.323655	CEL	1
GO:1903078	positive regulation of protein localization to plasma membrane	1992-01-01	56/18670	0.241977	0.392772	0.323655	GPER1	1
GO:0001935	endothelial cell proliferation	1992-02-01	191/18670	0.24244	0.393204	0.324011	SCG2/XDH	2
GO:0007565	female pregnancy	1992-02-01	192/18670	0.244263	0.395521	0.32592	ADCYAP1/MEN1	2
GO:0050731	positive regulation of peptidyl-tyrosine phosphorylation	1992-02-01	192/18670	0.244263	0.395521	0.32592	IGF2/LRP4	2
GO:0031294	lymphocyte costimulation	1992-01-01	57/18670	0.245724	0.395647	0.326024	CCR7	1
GO:0042743	hydrogen peroxide metabolic process	1992-01-01	57/18670	0.245724	0.395647	0.326024	MTCO2P12	1
GO:0043525	positive regulation of neuron apoptotic process	1992-01-01	57/18670	0.245724	0.395647	0.326024	ASCL1	1
GO:0045981	positive regulation of nucleotide metabolic process	1992-01-01	57/18670	0.245724	0.395647	0.326024	MTCO2P12	1
GO:0051055	negative regulation of lipid biosynthetic process	1992-01-01	57/18670	0.245724	0.395647	0.326024	GPER1	1
GO:1900544	positive regulation of purine nucleotide metabolic process	1992-01-01	57/18670	0.245724	0.395647	0.326024	MTCO2P12	1
GO:1903428	positive regulation of reactive oxygen species biosynthetic process	1992-01-01	57/18670	0.245724	0.395647	0.326024	MTCO2P12	1
GO:0051224	negative regulation of protein transport	1992-02-01	193/18670	0.246087	0.395913	0.326243	CHGA/FAM3D	2
GO:0032722	positive regulation of chemokine production	1992-01-01	58/18670	0.249452	0.400363	0.32991	ADCYAP1	1
GO:0071385	cellular response to glucocorticoid stimulus	1992-01-01	58/18670	0.249452	0.400363	0.32991	ADCYAP1	1
GO:1902041	regulation of extrinsic apoptotic signaling pathway via death domain receptors	1992-01-01	58/18670	0.249452	0.400363	0.32991	FGB	1
GO:0003002	regionalization	1992-03-01	351/18670	0.249731	0.400489	0.330013	ASCL1/LRP4/WT1	3
GO:0002685	regulation of leukocyte migration	1992-02-01	196/18670	0.251561	0.402657	0.3318	CCR7/CXCL17	2
GO:0030098	lymphocyte differentiation	1992-03-01	353/18670	0.252373	0.402657	0.3318	CCR7/CR2/MS4A1	3
GO:0001658	branching involved in ureteric bud morphogenesis	1992-01-01	59/18670	0.253162	0.402657	0.3318	WT1	1
GO:0001836	release of cytochrome c from mitochondria	1992-01-01	59/18670	0.253162	0.402657	0.3318	GPER1	1
GO:0010656	negative regulation of muscle cell apoptotic process	1992-01-01	59/18670	0.253162	0.402657	0.3318	ADCYAP1	1
GO:0032732	positive regulation of interleukin-1 production	1992-01-01	59/18670	0.253162	0.402657	0.3318	IGHD	1
GO:0032890	regulation of organic acid transport	1992-01-01	59/18670	0.253162	0.402657	0.3318	ACE2	1
GO:0070527	platelet aggregation	1992-01-01	59/18670	0.253162	0.402657	0.3318	FGB	1
GO:0002221	pattern recognition receptor signaling pathway	1992-02-01	197/18670	0.253386	0.402657	0.3318	FGB/MARCO	2
GO:0010952	positive regulation of peptidase activity	1992-02-01	197/18670	0.253386	0.402657	0.3318	GPER1/XDH	2
GO:1904950	negative regulation of establishment of protein localization	1992-02-01	197/18670	0.253386	0.402657	0.3318	CHGA/FAM3D	2
GO:0001505	regulation of neurotransmitter levels	1992-03-01	354/18670	0.253696	0.402657	0.3318	BCHE/GPER1/HDC	3
GO:0031589	cell-substrate adhesion	1992-03-01	354/18670	0.253696	0.402657	0.3318	CCR7/FGB/MEN1	3
GO:0060541	respiratory system development	1992-02-01	198/18670	0.255212	0.404743	0.333519	ASCL1/WT1	2
GO:0045576	mast cell activation	1992-01-01	60/18670	0.256854	0.406995	0.335375	CHGA	1
GO:0016052	carbohydrate catabolic process	1992-02-01	199/18670	0.257038	0.406995	0.335375	CHIT1/SORD	2
GO:0022412	cellular process involved in reproduction in multicellular organism	1992-03-01	357/18670	0.257671	0.407674	0.335934	LIN28A/SLC26A3/WT1	3
GO:0007405	neuroblast proliferation	1992-01-01	61/18670	0.260528	0.410896	0.338589	ASCL1	1
GO:0034113	heterotypic cell-cell adhesion	1992-01-01	61/18670	0.260528	0.410896	0.338589	FGB	1
GO:0042733	embryonic digit morphogenesis	1992-01-01	61/18670	0.260528	0.410896	0.338589	LRP4	1
GO:0048645	animal organ formation	1992-01-01	61/18670	0.260528	0.410896	0.338589	WT1	1
GO:0050870	positive regulation of T cell activation	1992-02-01	202/18670	0.262519	0.413015	0.340335	CCR7/IGF2	2
GO:0003407	neural retina development	1992-01-01	62/18670	0.264184	0.413015	0.340335	GPM6A	1
GO:0007585	respiratory gaseous exchange	1992-01-01	62/18670	0.264184	0.413015	0.340335	ECEL1	1
GO:0009880	embryonic pattern specification	1992-01-01	62/18670	0.264184	0.413015	0.340335	WT1	1
GO:0010830	regulation of myotube differentiation	1992-01-01	62/18670	0.264184	0.413015	0.340335	TRIM72	1
GO:0032835	glomerulus development	1992-01-01	62/18670	0.264184	0.413015	0.340335	WT1	1
GO:0045453	bone resorption	1992-01-01	62/18670	0.264184	0.413015	0.340335	CA2	1
GO:0048857	neural nucleus development	1992-01-01	62/18670	0.264184	0.413015	0.340335	ASCL1	1
GO:0050433	regulation of catecholamine secretion	1992-01-01	62/18670	0.264184	0.413015	0.340335	CHGA	1
GO:0070265	necrotic cell death	1992-01-01	62/18670	0.264184	0.413015	0.340335	MTCO2P12	1
GO:1905268	negative regulation of chromatin organization	1992-01-01	62/18670	0.264184	0.413015	0.340335	PAX5	1
GO:0030278	regulation of ossification	1992-02-01	203/18670	0.264346	0.413015	0.340335	LRP4/MEN1	2
GO:0002573	myeloid leukocyte differentiation	1992-02-01	204/18670	0.266173	0.414899	0.341888	CA2/CCR7	2
GO:0034764	positive regulation of transmembrane transport	1992-02-01	204/18670	0.266173	0.414899	0.341888	CA2/GPER1	2
GO:0035637	multicellular organismal signaling	1992-02-01	204/18670	0.266173	0.414899	0.341888	ACE2/GPER1	2
GO:0007588	excretion	1992-01-01	63/18670	0.267822	0.415484	0.34237	SLC26A3	1
GO:0034394	protein localization to cell surface	1992-01-01	63/18670	0.267822	0.415484	0.34237	CD177	1
GO:0042982	amyloid precursor protein metabolic process	1992-01-01	63/18670	0.267822	0.415484	0.34237	NECAB1	1
GO:0046622	positive regulation of organ growth	1992-01-01	63/18670	0.267822	0.415484	0.34237	WT1	1
GO:0046686	response to cadmium ion	1992-01-01	63/18670	0.267822	0.415484	0.34237	SORD	1
GO:1904377	positive regulation of protein localization to cell periphery	1992-01-01	63/18670	0.267822	0.415484	0.34237	GPER1	1
GO:0097164	ammonium ion metabolic process	1992-02-01	205/18670	0.268	0.415484	0.34237	BCHE/HDC	2
GO:0032259	methylation	1992-03-01	366/18670	0.269647	0.41767	0.344171	PAX5/MEN1/WT1	3
GO:0006109	regulation of carbohydrate metabolic process	1992-02-01	206/18670	0.269828	0.41767	0.344171	GPER1/IGF2	2
GO:0043550	regulation of lipid kinase activity	1992-01-01	64/18670	0.271442	0.418874	0.345163	CCR7	1
GO:0045670	regulation of osteoclast differentiation	1992-01-01	64/18670	0.271442	0.418874	0.345163	CA2	1
GO:0050432	catecholamine secretion	1992-01-01	64/18670	0.271442	0.418874	0.345163	CHGA	1
GO:0060135	maternal process involved in female pregnancy	1992-01-01	64/18670	0.271442	0.418874	0.345163	MEN1	1
GO:0002548	monocyte chemotaxis	1992-01-01	65/18670	0.275044	0.421916	0.34767	CXCL17	1
GO:0006940	regulation of smooth muscle contraction	1992-01-01	65/18670	0.275044	0.421916	0.34767	GPER1	1
GO:0031060	regulation of histone methylation	1992-01-01	65/18670	0.275044	0.421916	0.34767	PAX5	1
GO:0048663	neuron fate commitment	1992-01-01	65/18670	0.275044	0.421916	0.34767	ASCL1	1
GO:0051148	negative regulation of muscle cell differentiation	1992-01-01	65/18670	0.275044	0.421916	0.34767	TRIM72	1
GO:0060675	ureteric bud morphogenesis	1992-01-01	65/18670	0.275044	0.421916	0.34767	WT1	1
GO:0071806	protein transmembrane transport	1992-01-01	65/18670	0.275044	0.421916	0.34767	PEX5L	1
GO:0006006	glucose metabolic process	1992-02-01	209/18670	0.275309	0.421916	0.34767	IGF2/SORD	2
GO:0051701	interaction with host	1992-02-01	209/18670	0.275309	0.421916	0.34767	ACE2/CR2	2
GO:0045666	positive regulation of neuron differentiation	1992-03-01	371/18670	0.27633	0.423157	0.348693	ADCYAP1/ASCL1/LIN28A	3
GO:0009612	response to mechanical stimulus	1992-02-01	210/18670	0.277136	0.423743	0.349176	CHRNA9/TRPA1	2
GO:0050707	regulation of cytokine secretion	1992-02-01	210/18670	0.277136	0.423743	0.349176	CCR7/IGHD	2
GO:0021872	forebrain generation of neurons	1992-01-01	66/18670	0.278629	0.424017	0.349401	ASCL1	1
GO:0040014	regulation of multicellular organism growth	1992-01-01	66/18670	0.278629	0.424017	0.349401	IGF2	1
GO:0051785	positive regulation of nuclear division	1992-01-01	66/18670	0.278629	0.424017	0.349401	IGF2	1
GO:0072171	mesonephric tubule morphogenesis	1992-01-01	66/18670	0.278629	0.424017	0.349401	WT1	1
GO:1904888	cranial skeletal system development	1992-01-01	66/18670	0.278629	0.424017	0.349401	PAX5	1
GO:1905207	regulation of cardiocyte differentiation	1992-01-01	66/18670	0.278629	0.424017	0.349401	GPER1	1
GO:1903531	negative regulation of secretion by cell	1992-02-01	211/18670	0.278963	0.424017	0.349401	CHGA/FAM3D	2
GO:0001701	in utero embryonic development	1992-03-01	373/18670	0.279008	0.424017	0.349401	COPS3/IGF2/NECAB1	3
GO:0042108	positive regulation of cytokine biosynthetic process	1992-01-01	67/18670	0.282196	0.427888	0.352591	LTB	1
GO:0046365	monosaccharide catabolic process	1992-01-01	67/18670	0.282196	0.427888	0.352591	SORD	1
GO:0050909	sensory perception of taste	1992-01-01	67/18670	0.282196	0.427888	0.352591	PIGR	1
GO:0007254	JNK cascade	1992-02-01	214/18670	0.284441	0.430338	0.35461	CCR7/MEN1	2
GO:0015893	drug transport	1992-02-01	214/18670	0.284441	0.430338	0.35461	CA2/SLC5A8	2
GO:0006625	protein targeting to peroxisome	1992-01-01	68/18670	0.285746	0.430338	0.35461	PEX5L	1
GO:0010812	negative regulation of cell-substrate adhesion	1992-01-01	68/18670	0.285746	0.430338	0.35461	MEN1	1
GO:0035914	skeletal muscle cell differentiation	1992-01-01	68/18670	0.285746	0.430338	0.35461	PAX5	1
GO:0035924	cellular response to vascular endothelial growth factor stimulus	1992-01-01	68/18670	0.285746	0.430338	0.35461	XDH	1
GO:0050918	positive chemotaxis	1992-01-01	68/18670	0.285746	0.430338	0.35461	SCG2	1
GO:0072662	protein localization to peroxisome	1992-01-01	68/18670	0.285746	0.430338	0.35461	PEX5L	1
GO:0072663	establishment of protein localization to peroxisome	1992-01-01	68/18670	0.285746	0.430338	0.35461	PEX5L	1
GO:0043281	regulation of cysteine-type endopeptidase activity involved in apoptotic process	1992-02-01	215/18670	0.286266	0.430798	0.354989	GPER1/XDH	2
GO:0036465	synaptic vesicle recycling	1992-01-01	69/18670	0.289279	0.434007	0.357634	CEL	1
GO:0043574	peroxisomal transport	1992-01-01	69/18670	0.289279	0.434007	0.357634	PEX5L	1
GO:0050771	negative regulation of axonogenesis	1992-01-01	69/18670	0.289279	0.434007	0.357634	LRP4	1
GO:2000243	positive regulation of reproductive process	1992-01-01	69/18670	0.289279	0.434007	0.357634	WT1	1
GO:0008406	gonad development	1992-02-01	217/18670	0.289916	0.434007	0.357634	ADCYAP1/WT1	2
GO:0017157	regulation of exocytosis	1992-02-01	217/18670	0.289916	0.434007	0.357634	CD177/FGB	2
GO:0043393	regulation of protein binding	1992-02-01	217/18670	0.289916	0.434007	0.357634	CRTAC1/MEN1	2
GO:0010001	glial cell differentiation	1992-02-01	218/18670	0.29174	0.435436	0.358811	ASCL1/LIN28A	2
GO:0016064	immunoglobulin mediated immune response	1992-02-01	218/18670	0.29174	0.435436	0.358811	CR2/IGHD	2
GO:0050807	regulation of synapse organization	1992-02-01	218/18670	0.29174	0.435436	0.358811	GPM6A/LRP4	2
GO:1903039	positive regulation of leukocyte cell-cell adhesion	1992-02-01	218/18670	0.29174	0.435436	0.358811	CCR7/IGF2	2
GO:0031346	positive regulation of cell projection organization	1992-03-01	383/18670	0.292437	0.436034	0.359304	ADCYAP1/CCR7/GPM6A	3
GO:0033077	T cell differentiation in thymus	1992-01-01	70/18670	0.292794	0.436034	0.359304	CCR7	1
GO:0051966	regulation of synaptic transmission, glutamatergic	1992-01-01	70/18670	0.292794	0.436034	0.359304	ADCYAP1	1
GO:0007584	response to nutrient	1992-02-01	219/18670	0.293564	0.436856	0.359981	ASCL1/BCHE	2
GO:0033692	cellular polysaccharide biosynthetic process	1992-01-01	71/18670	0.296292	0.43961	0.36225	IGF2	1
GO:0043647	inositol phosphate metabolic process	1992-01-01	71/18670	0.296292	0.43961	0.36225	GPER1	1
GO:0050795	regulation of behavior	1992-01-01	71/18670	0.296292	0.43961	0.36225	PTGDS	1
GO:1904427	positive regulation of calcium ion transmembrane transport	1992-01-01	71/18670	0.296292	0.43961	0.36225	GPER1	1
GO:0019724	B cell mediated immunity	1992-02-01	221/18670	0.297209	0.440643	0.363102	CR2/IGHD	2
GO:0006305	DNA alkylation	1992-01-01	72/18670	0.299773	0.44248	0.364615	WT1	1
GO:0006306	DNA methylation	1992-01-01	72/18670	0.299773	0.44248	0.364615	WT1	1
GO:0019226	transmission of nerve impulse	1992-01-01	72/18670	0.299773	0.44248	0.364615	GPER1	1
GO:0032024	positive regulation of insulin secretion	1992-01-01	72/18670	0.299773	0.44248	0.364615	GPER1	1
GO:0035019	somatic stem cell population maintenance	1992-01-01	72/18670	0.299773	0.44248	0.364615	LIN28A	1
GO:0050805	negative regulation of synaptic transmission	1992-01-01	72/18670	0.299773	0.44248	0.364615	BCHE	1
GO:0045787	positive regulation of cell cycle	1992-03-01	389/18670	0.300518	0.443252	0.365252	ASCL1/GPER1/IGF2	3
GO:0045137	development of primary sexual characteristics	1992-02-01	223/18670	0.300852	0.443418	0.365389	ADCYAP1/WT1	2
GO:0031424	keratinization	1992-02-01	224/18670	0.302672	0.444644	0.366398	KLK14/KRT4	2
GO:0006283	transcription-coupled nucleotide-excision repair	1992-01-01	73/18670	0.303237	0.444644	0.366398	COPS3	1
GO:0006801	superoxide metabolic process	1992-01-01	73/18670	0.303237	0.444644	0.366398	CD177	1
GO:0009988	cell-cell recognition	1992-01-01	73/18670	0.303237	0.444644	0.366398	CCR7	1
GO:0043627	response to estrogen	1992-01-01	73/18670	0.303237	0.444644	0.366398	CA2	1
GO:0045685	regulation of glial cell differentiation	1992-01-01	73/18670	0.303237	0.444644	0.366398	LIN28A	1
GO:1903779	regulation of cardiac conduction	1992-01-01	73/18670	0.303237	0.444644	0.366398	ACE2	1
GO:0001649	osteoblast differentiation	1992-02-01	225/18670	0.304491	0.445505	0.367108	IGF2/MEN1	2
GO:0007160	cell-matrix adhesion	1992-02-01	225/18670	0.304491	0.445505	0.367108	CCR7/FGB	2
GO:0045665	negative regulation of neuron differentiation	1992-02-01	225/18670	0.304491	0.445505	0.367108	ASCL1/LRP4	2
GO:0005977	glycogen metabolic process	1992-01-01	74/18670	0.306684	0.447405	0.368674	IGF2	1
GO:0032418	lysosome localization	1992-01-01	74/18670	0.306684	0.447405	0.368674	CHGA	1
GO:0051145	smooth muscle cell differentiation	1992-01-01	74/18670	0.306684	0.447405	0.368674	GPER1	1
GO:0072078	nephron tubule morphogenesis	1992-01-01	74/18670	0.306684	0.447405	0.368674	WT1	1
GO:0050803	regulation of synapse structure or activity	1992-02-01	227/18670	0.308128	0.449185	0.370141	GPM6A/LRP4	2
GO:0006073	cellular glucan metabolic process	1992-01-01	75/18670	0.310114	0.450768	0.371445	IGF2	1
GO:0021536	diencephalon development	1992-01-01	75/18670	0.310114	0.450768	0.371445	ADCYAP1	1
GO:0044042	glucan metabolic process	1992-01-01	75/18670	0.310114	0.450768	0.371445	IGF2	1
GO:0046173	polyol biosynthetic process	1992-01-01	75/18670	0.310114	0.450768	0.371445	GPER1	1
GO:0018205	peptidyl-lysine modification	1992-03-01	397/18670	0.311313	0.451854	0.37234	CPA4/PAX5/MEN1	3
GO:0051604	protein maturation	1992-03-01	397/18670	0.311313	0.451854	0.37234	ACE2/CR2/FGB	3
GO:0019674	NAD metabolic process	1992-01-01	76/18670	0.313527	0.454153	0.374234	SLC5A8	1
GO:0072088	nephron epithelium morphogenesis	1992-01-01	76/18670	0.313527	0.454153	0.374234	WT1	1
GO:2001234	negative regulation of apoptotic signaling pathway	1992-02-01	230/18670	0.313576	0.454153	0.374234	FGB/SCG2	2
GO:0051937	catecholamine transport	1992-01-01	77/18670	0.316924	0.458669	0.377956	CHGA	1
GO:0000302	response to reactive oxygen species	1992-02-01	232/18670	0.317204	0.458743	0.378017	CCR7/TRPA1	2
GO:0045785	positive regulation of cell adhesion	1992-03-01	403/18670	0.319419	0.460896	0.379791	CCR7/FGB/IGF2	3
GO:0000271	polysaccharide biosynthetic process	1992-01-01	78/18670	0.320303	0.460896	0.379791	IGF2	1
GO:0006487	protein N-linked glycosylation	1992-01-01	78/18670	0.320303	0.460896	0.379791	B4GALNT2	1
GO:0021954	central nervous system neuron development	1992-01-01	78/18670	0.320303	0.460896	0.379791	ASCL1	1
GO:0061333	renal tubule morphogenesis	1992-01-01	78/18670	0.320303	0.460896	0.379791	WT1	1
GO:0072028	nephron morphogenesis	1992-01-01	78/18670	0.320303	0.460896	0.379791	WT1	1
GO:0090398	cellular senescence	1992-01-01	78/18670	0.320303	0.460896	0.379791	ECRG4	1
GO:0043547	positive regulation of GTPase activity	1992-03-01	405/18670	0.322122	0.46318	0.381673	ADCYAP1/ARHGAP36/CCR7	3
GO:2001233	regulation of apoptotic signaling pathway	1992-03-01	406/18670	0.323474	0.46479	0.383	FGB/GPER1/SCG2	3
GO:0050808	synapse organization	1992-03-01	408/18670	0.326177	0.468339	0.385924	CEL/GPM6A/LRP4	3
GO:0022617	extracellular matrix disassembly	1992-01-01	80/18670	0.327014	0.468868	0.38636	TPSAB1	1
GO:0070509	calcium ion import	1992-01-01	80/18670	0.327014	0.468868	0.38636	MS4A1	1
GO:0051048	negative regulation of secretion	1992-02-01	238/18670	0.32806	0.470032	0.387319	CHGA/FAM3D	2
GO:0033002	muscle cell proliferation	1992-02-01	239/18670	0.329865	0.470611	0.387797	GPER1/OGN	2
GO:0048705	skeletal system morphogenesis	1992-02-01	239/18670	0.329865	0.470611	0.387797	ACAN/PAX5	2
GO:2000116	regulation of cysteine-type endopeptidase activity	1992-02-01	239/18670	0.329865	0.470611	0.387797	GPER1/XDH	2
GO:0007031	peroxisome organization	1992-01-01	81/18670	0.330344	0.470611	0.387797	PEX5L	1
GO:0031145	anaphase-promoting complex-dependent catabolic process	1992-01-01	81/18670	0.330344	0.470611	0.387797	ECRG4	1
GO:0034109	homotypic cell-cell adhesion	1992-01-01	81/18670	0.330344	0.470611	0.387797	FGB	1
GO:0110110	positive regulation of animal organ morphogenesis	1992-01-01	81/18670	0.330344	0.470611	0.387797	WT1	1
GO:1902930	regulation of alcohol biosynthetic process	1992-01-01	81/18670	0.330344	0.470611	0.387797	GPER1	1
GO:0050663	cytokine secretion	1992-02-01	240/18670	0.331669	0.472163	0.389075	CCR7/IGHD	2
GO:0038093	Fc receptor signaling pathway	1992-02-01	241/18670	0.333472	0.473648	0.390299	MS4A2/PIGR	2
GO:0090092	regulation of transmembrane receptor protein serine/threonine kinase signaling pathway	1992-02-01	241/18670	0.333472	0.473648	0.390299	IGSF1/MEN1	2
GO:0032642	regulation of chemokine production	1992-01-01	82/18670	0.333659	0.473648	0.390299	ADCYAP1	1
GO:0051279	regulation of release of sequestered calcium ion into cytosol	1992-01-01	82/18670	0.333659	0.473648	0.390299	GPER1	1
GO:2000106	regulation of leukocyte apoptotic process	1992-01-01	83/18670	0.336957	0.477819	0.393736	CCR7	1
GO:0009266	response to temperature stimulus	1992-02-01	243/18670	0.337074	0.477819	0.393736	MTCO2P12/TRPA1	2
GO:0051222	positive regulation of protein transport	1992-03-01	418/18670	0.339696	0.480944	0.396311	FGB/GPER1/IGHD	3
GO:0006910	phagocytosis, recognition	1992-01-01	84/18670	0.340238	0.480944	0.396311	IGHD	1
GO:0050886	endocrine process	1992-01-01	84/18670	0.340238	0.480944	0.396311	ACE2	1
GO:0060420	regulation of heart growth	1992-01-01	84/18670	0.340238	0.480944	0.396311	WT1	1
GO:0009798	axis specification	1992-01-01	85/18670	0.343504	0.484193	0.398989	WT1	1
GO:0034308	primary alcohol metabolic process	1992-01-01	85/18670	0.343504	0.484193	0.398989	AKR1B15	1
GO:1904705	regulation of vascular smooth muscle cell proliferation	1992-01-01	85/18670	0.343504	0.484193	0.398989	GPER1	1
GO:1990874	vascular smooth muscle cell proliferation	1992-01-01	85/18670	0.343504	0.484193	0.398989	GPER1	1
GO:1901342	regulation of vasculature development	1992-03-01	422/18670	0.345101	0.486038	0.400508	GPER1/WT1/XDH	3
GO:0001942	hair follicle development	1992-01-01	86/18670	0.346754	0.486038	0.400508	LRP4	1
GO:0006919	activation of cysteine-type endopeptidase activity involved in apoptotic process	1992-01-01	86/18670	0.346754	0.486038	0.400508	XDH	1
GO:0008625	extrinsic apoptotic signaling pathway via death domain receptors	1992-01-01	86/18670	0.346754	0.486038	0.400508	FGB	1
GO:0042058	regulation of epidermal growth factor receptor signaling pathway	1992-01-01	86/18670	0.346754	0.486038	0.400508	GPER1	1
GO:0042446	hormone biosynthetic process	1992-01-01	86/18670	0.346754	0.486038	0.400508	AKR1B15	1
GO:0060291	long-term synaptic potentiation	1992-01-01	86/18670	0.346754	0.486038	0.400508	SCGN	1
GO:0070542	response to fatty acid	1992-01-01	86/18670	0.346754	0.486038	0.400508	CCR7	1
GO:0019318	hexose metabolic process	1992-02-01	249/18670	0.347843	0.487162	0.401434	IGF2/SORD	2
GO:0052548	regulation of endopeptidase activity	1992-03-01	425/18670	0.349152	0.487162	0.401434	GPER1/OPRPN/XDH	3
GO:0071383	cellular response to steroid hormone stimulus	1992-02-01	250/18670	0.349633	0.487162	0.401434	ADCYAP1/GPER1	2
GO:0001892	embryonic placenta development	1992-01-01	87/18670	0.349988	0.487162	0.401434	IGF2	1
GO:0006112	energy reserve metabolic process	1992-01-01	87/18670	0.349988	0.487162	0.401434	IGF2	1
GO:0009060	aerobic respiration	1992-01-01	87/18670	0.349988	0.487162	0.401434	MTCO2P12	1
GO:0014068	positive regulation of phosphatidylinositol 3-kinase signaling	1992-01-01	87/18670	0.349988	0.487162	0.401434	GPER1	1
GO:0030317	flagellated sperm motility	1992-01-01	87/18670	0.349988	0.487162	0.401434	SORD	1
GO:0051781	positive regulation of cell division	1992-01-01	87/18670	0.349988	0.487162	0.401434	IGF2	1
GO:0097722	sperm motility	1992-01-01	87/18670	0.349988	0.487162	0.401434	SORD	1
GO:0048568	embryonic organ development	1992-03-01	428/18670	0.353202	0.488585	0.402608	CHRNA9/IGF2/PAX5	3
GO:0022404	molting cycle process	1992-01-01	88/18670	0.353206	0.488585	0.402608	LRP4	1
GO:0022405	hair cycle process	1992-01-01	88/18670	0.353206	0.488585	0.402608	LRP4	1
GO:0034103	regulation of tissue remodeling	1992-01-01	88/18670	0.353206	0.488585	0.402608	CA2	1
GO:0070098	chemokine-mediated signaling pathway	1992-01-01	88/18670	0.353206	0.488585	0.402608	CCR7	1
GO:0097194	execution phase of apoptosis	1992-01-01	88/18670	0.353206	0.488585	0.402608	GPER1	1
GO:0098773	skin epidermis development	1992-01-01	88/18670	0.353206	0.488585	0.402608	LRP4	1
GO:1901888	regulation of cell junction assembly	1992-01-01	88/18670	0.353206	0.488585	0.402608	ACE2	1
GO:1903725	regulation of phospholipid metabolic process	1992-01-01	88/18670	0.353206	0.488585	0.402608	CCR7	1
GO:0051052	regulation of DNA metabolic process	1992-03-01	429/18670	0.354551	0.490107	0.403862	GPER1/MEN1/WT1	3
GO:0007193	adenylate cyclase-inhibiting G protein-coupled receptor signaling pathway	1992-01-01	89/18670	0.356408	0.491318	0.40486	MARCO	1
GO:0032602	chemokine production	1992-01-01	89/18670	0.356408	0.491318	0.40486	ADCYAP1	1
GO:0060021	roof of mouth development	1992-01-01	89/18670	0.356408	0.491318	0.40486	COL11A2	1
GO:0097306	cellular response to alcohol	1992-01-01	89/18670	0.356408	0.491318	0.40486	MLC1	1
GO:0001656	metanephros development	1992-01-01	90/18670	0.359595	0.494011	0.407079	WT1	1
GO:0015844	monoamine transport	1992-01-01	90/18670	0.359595	0.494011	0.407079	CHGA	1
GO:0032651	regulation of interleukin-1 beta production	1992-01-01	90/18670	0.359595	0.494011	0.407079	CCR7	1
GO:0046849	bone remodeling	1992-01-01	90/18670	0.359595	0.494011	0.407079	CA2	1
GO:0071674	mononuclear cell migration	1992-01-01	90/18670	0.359595	0.494011	0.407079	CXCL17	1
GO:0050730	regulation of peptidyl-tyrosine phosphorylation	1992-02-01	256/18670	0.360337	0.494691	0.407639	IGF2/LRP4	2
GO:0045639	positive regulation of myeloid cell differentiation	1992-01-01	91/18670	0.362766	0.497685	0.410106	CA2	1
GO:0019319	hexose biosynthetic process	1992-01-01	92/18670	0.365921	0.501327	0.413107	SORD	1
GO:0045833	negative regulation of lipid metabolic process	1992-01-01	92/18670	0.365921	0.501327	0.413107	GPER1	1
GO:0003073	regulation of systemic arterial blood pressure	1992-01-01	93/18670	0.369061	0.503563	0.414949	ACE2	1
GO:0032092	positive regulation of protein binding	1992-01-01	93/18670	0.369061	0.503563	0.414949	MEN1	1
GO:0035249	synaptic transmission, glutamatergic	1992-01-01	93/18670	0.369061	0.503563	0.414949	ADCYAP1	1
GO:0048704	embryonic skeletal system morphogenesis	1992-01-01	93/18670	0.369061	0.503563	0.414949	PAX5	1
GO:0072080	nephron tubule development	1992-01-01	93/18670	0.369061	0.503563	0.414949	WT1	1
GO:1901184	regulation of ERBB signaling pathway	1992-01-01	93/18670	0.369061	0.503563	0.414949	GPER1	1
GO:0044728	DNA methylation or demethylation	1992-01-01	94/18670	0.372186	0.506446	0.417325	WT1	1
GO:0051289	protein homotetramerization	1992-01-01	94/18670	0.372186	0.506446	0.417325	TRPA1	1
GO:0060993	kidney morphogenesis	1992-01-01	94/18670	0.372186	0.506446	0.417325	WT1	1
GO:1901216	positive regulation of neuron death	1992-01-01	94/18670	0.372186	0.506446	0.417325	ASCL1	1
GO:0042102	positive regulation of T cell proliferation	1992-01-01	95/18670	0.375295	0.509638	0.419956	IGF2	1
GO:0061326	renal tubule development	1992-01-01	95/18670	0.375295	0.509638	0.419956	WT1	1
GO:1903076	regulation of protein localization to plasma membrane	1992-01-01	95/18670	0.375295	0.509638	0.419956	GPER1	1
GO:0044282	small molecule catabolic process	1992-03-01	445/18670	0.37609	0.510371	0.42056	CEL/HDC/SORD	3
GO:0007389	pattern specification process	1992-03-01	446/18670	0.377432	0.511758	0.421703	ASCL1/LRP4/WT1	3
GO:0006835	dicarboxylic acid transport	1992-01-01	96/18670	0.378389	0.511758	0.421703	SLC26A3	1
GO:0010660	regulation of muscle cell apoptotic process	1992-01-01	96/18670	0.378389	0.511758	0.421703	ADCYAP1	1
GO:0032755	positive regulation of interleukin-6 production	1992-01-01	96/18670	0.378389	0.511758	0.421703	ADCYAP1	1
GO:2001169	regulation of ATP biosynthetic process	1992-01-01	96/18670	0.378389	0.511758	0.421703	MTCO2P12	1
GO:0001657	ureteric bud development	1992-01-01	97/18670	0.381468	0.512462	0.422283	WT1	1
GO:0010771	negative regulation of cell morphogenesis involved in differentiation	1992-01-01	97/18670	0.381468	0.512462	0.422283	LRP4	1
GO:0015908	fatty acid transport	1992-01-01	97/18670	0.381468	0.512462	0.422283	SLC5A8	1
GO:0030316	osteoclast differentiation	1992-01-01	97/18670	0.381468	0.512462	0.422283	CA2	1
GO:0042775	mitochondrial ATP synthesis coupled electron transport	1992-01-01	97/18670	0.381468	0.512462	0.422283	MTCO2P12	1
GO:0048709	oligodendrocyte differentiation	1992-01-01	97/18670	0.381468	0.512462	0.422283	ASCL1	1
GO:0090630	activation of GTPase activity	1992-01-01	97/18670	0.381468	0.512462	0.422283	CCR7	1
GO:0120162	positive regulation of cold-induced thermogenesis	1992-01-01	97/18670	0.381468	0.512462	0.422283	ADCYAP1	1
GO:1990868	response to chemokine	1992-01-01	97/18670	0.381468	0.512462	0.422283	CCR7	1
GO:1990869	cellular response to chemokine	1992-01-01	97/18670	0.381468	0.512462	0.422283	CCR7	1
GO:0001824	blastocyst development	1992-01-01	98/18670	0.384532	0.513837	0.423415	NECAB1	1
GO:0042472	inner ear morphogenesis	1992-01-01	98/18670	0.384532	0.513837	0.423415	CHRNA9	1
GO:0042773	ATP synthesis coupled electron transport	1992-01-01	98/18670	0.384532	0.513837	0.423415	MTCO2P12	1
GO:0046364	monosaccharide biosynthetic process	1992-01-01	98/18670	0.384532	0.513837	0.423415	SORD	1
GO:0072163	mesonephric epithelium development	1992-01-01	98/18670	0.384532	0.513837	0.423415	WT1	1
GO:0072164	mesonephric tubule development	1992-01-01	98/18670	0.384532	0.513837	0.423415	WT1	1
GO:0099175	regulation of postsynapse organization	1992-01-01	98/18670	0.384532	0.513837	0.423415	LRP4	1
GO:0007548	sex differentiation	1992-02-01	270/18670	0.385057	0.513837	0.423415	ADCYAP1/WT1	2
GO:0045165	cell fate commitment	1992-02-01	270/18670	0.385057	0.513837	0.423415	ASCL1/WT1	2
GO:0045927	positive regulation of growth	1992-02-01	270/18670	0.385057	0.513837	0.423415	IGF2/WT1	2
GO:0052547	regulation of peptidase activity	1992-03-01	452/18670	0.385474	0.514051	0.423592	GPER1/OPRPN/XDH	3
GO:1901617	organic hydroxy compound biosynthetic process	1992-02-01	271/18670	0.386808	0.515486	0.424775	GPER1/HDC	2
GO:0001708	cell fate specification	1992-01-01	99/18670	0.387581	0.515488	0.424776	ASCL1	1
GO:0030838	positive regulation of actin filament polymerization	1992-01-01	99/18670	0.387581	0.515488	0.424776	CCR7	1
GO:1901570	fatty acid derivative biosynthetic process	1992-01-01	99/18670	0.387581	0.515488	0.424776	PTGDS	1
GO:0002181	cytoplasmic translation	1992-01-01	100/18670	0.390615	0.517054	0.426067	LIN28A	1
GO:0007200	phospholipase C-activating G protein-coupled receptor signaling pathway	1992-01-01	100/18670	0.390615	0.517054	0.426067	CHGA	1
GO:0010657	muscle cell apoptotic process	1992-01-01	100/18670	0.390615	0.517054	0.426067	ADCYAP1	1
GO:0030301	cholesterol transport	1992-01-01	100/18670	0.390615	0.517054	0.426067	CEL	1
GO:0034446	substrate adhesion-dependent cell spreading	1992-01-01	100/18670	0.390615	0.517054	0.426067	FGB	1
GO:0035282	segmentation	1992-01-01	100/18670	0.390615	0.517054	0.426067	WT1	1
GO:0060079	excitatory postsynaptic potential	1992-01-01	100/18670	0.390615	0.517054	0.426067	CHRNA9	1
GO:1904951	positive regulation of establishment of protein localization	1992-03-01	456/18670	0.390824	0.517054	0.426067	FGB/GPER1/IGHD	3
GO:0007631	feeding behavior	1992-01-01	101/18670	0.393634	0.519263	0.427887	ACE2	1
GO:0032611	interleukin-1 beta production	1992-01-01	101/18670	0.393634	0.519263	0.427887	CCR7	1
GO:0032649	regulation of interferon-gamma production	1992-01-01	101/18670	0.393634	0.519263	0.427887	CCR7	1
GO:1903426	regulation of reactive oxygen species biosynthetic process	1992-01-01	101/18670	0.393634	0.519263	0.427887	MTCO2P12	1
GO:0043270	positive regulation of ion transport	1992-02-01	275/18670	0.39379	0.519263	0.427887	ACE2/GPER1	2
GO:0062012	regulation of small molecule metabolic process	1992-03-01	459/18670	0.394829	0.520291	0.428734	GPER1/IGF2/MTCO2P12	3
GO:0000079	regulation of cyclin-dependent protein serine/threonine kinase activity	1992-01-01	102/18670	0.396638	0.521303	0.429568	MEN1	1
GO:0001823	mesonephros development	1992-01-01	102/18670	0.396638	0.521303	0.429568	WT1	1
GO:0002367	cytokine production involved in immune response	1992-01-01	102/18670	0.396638	0.521303	0.429568	CHGA	1
GO:0010522	regulation of calcium ion transport into cytosol	1992-01-01	102/18670	0.396638	0.521303	0.429568	GPER1	1
GO:0007229	integrin-mediated signaling pathway	1992-01-01	103/18670	0.399628	0.523858	0.431673	CD177	1
GO:0018958	phenol-containing compound metabolic process	1992-01-01	103/18670	0.399628	0.523858	0.431673	HDC	1
GO:0032091	negative regulation of protein binding	1992-01-01	103/18670	0.399628	0.523858	0.431673	CRTAC1	1
GO:0044264	cellular polysaccharide metabolic process	1992-01-01	103/18670	0.399628	0.523858	0.431673	IGF2	1
GO:0002683	negative regulation of immune system process	1992-03-01	463/18670	0.400158	0.52421	0.431963	ADCYAP1/FCRLB/GPER1	3
GO:0008544	epidermis development	1992-03-01	464/18670	0.401489	0.52535	0.432903	KLK14/KRT4/LRP4	3
GO:0001523	retinoid metabolic process	1992-01-01	104/18670	0.402603	0.52535	0.432903	AKR1B15	1
GO:0030593	neutrophil chemotaxis	1992-01-01	104/18670	0.402603	0.52535	0.432903	CCR7	1
GO:0046928	regulation of neurotransmitter secretion	1992-01-01	104/18670	0.402603	0.52535	0.432903	GPER1	1
GO:0071887	leukocyte apoptotic process	1992-01-01	104/18670	0.402603	0.52535	0.432903	CCR7	1
GO:0090100	positive regulation of transmembrane receptor protein serine/threonine kinase signaling pathway	1992-01-01	104/18670	0.402603	0.52535	0.432903	MEN1	1
GO:0007009	plasma membrane organization	1992-01-01	105/18670	0.405563	0.527838	0.434953	TRIM72	1
GO:0008593	regulation of Notch signaling pathway	1992-01-01	105/18670	0.405563	0.527838	0.434953	ASCL1	1
GO:0032006	regulation of TOR signaling	1992-01-01	105/18670	0.405563	0.527838	0.434953	LIN28A	1
GO:0043266	regulation of potassium ion transport	1992-01-01	105/18670	0.405563	0.527838	0.434953	ADCYAP1	1
GO:0051258	protein polymerization	1992-02-01	283/18670	0.407647	0.52995	0.436693	CCR7/FGB	2
GO:0021510	spinal cord development	1992-01-01	106/18670	0.408509	0.52995	0.436693	ASCL1	1
GO:0042136	neurotransmitter biosynthetic process	1992-01-01	106/18670	0.408509	0.52995	0.436693	HDC	1
GO:1901606	alpha-amino acid catabolic process	1992-01-01	106/18670	0.408509	0.52995	0.436693	HDC	1
GO:1904029	regulation of cyclin-dependent protein kinase activity	1992-01-01	106/18670	0.408509	0.52995	0.436693	MEN1	1
GO:0021700	developmental maturation	1992-02-01	284/18670	0.409368	0.530722	0.437329	ASCL1/SLC26A3	2
GO:0015980	energy derivation by oxidation of organic compounds	1992-02-01	285/18670	0.411088	0.532606	0.438882	IGF2/MTCO2P12	2
GO:0009062	fatty acid catabolic process	1992-01-01	108/18670	0.414357	0.534766	0.440662	CEL	1
GO:0015696	ammonium transport	1992-01-01	108/18670	0.414357	0.534766	0.440662	ADCYAP1	1
GO:0032526	response to retinoic acid	1992-01-01	108/18670	0.414357	0.534766	0.440662	ASCL1	1
GO:0071156	regulation of cell cycle arrest	1992-01-01	108/18670	0.414357	0.534766	0.440662	GPER1	1
GO:0099565	chemical synaptic transmission, postsynaptic	1992-01-01	108/18670	0.414357	0.534766	0.440662	CHRNA9	1
GO:2000278	regulation of DNA biosynthetic process	1992-01-01	108/18670	0.414357	0.534766	0.440662	MEN1	1
GO:0048562	embryonic organ morphogenesis	1992-02-01	288/18670	0.416231	0.536783	0.442324	CHRNA9/PAX5	2
GO:0001676	long-chain fatty acid metabolic process	1992-01-01	109/18670	0.41726	0.536783	0.442324	PTGDS	1
GO:0006289	nucleotide-excision repair	1992-01-01	109/18670	0.41726	0.536783	0.442324	COPS3	1
GO:0051149	positive regulation of muscle cell differentiation	1992-01-01	109/18670	0.41726	0.536783	0.442324	GPER1	1
GO:0072009	nephron epithelium development	1992-01-01	109/18670	0.41726	0.536783	0.442324	WT1	1
GO:0007162	negative regulation of cell adhesion	1992-02-01	289/18670	0.417941	0.537315	0.442762	B4GALNT2/MEN1	2
GO:0034330	cell junction organization	1992-02-01	290/18670	0.419648	0.538769	0.44396	ACE2/CD177	2
GO:0006939	smooth muscle contraction	1992-01-01	110/18670	0.420148	0.538769	0.44396	GPER1	1
GO:0016101	diterpenoid metabolic process	1992-01-01	110/18670	0.420148	0.538769	0.44396	AKR1B15	1
GO:0033559	unsaturated fatty acid metabolic process	1992-01-01	110/18670	0.420148	0.538769	0.44396	PTGDS	1
GO:0043087	regulation of GTPase activity	1992-03-01	479/18670	0.421349	0.539623	0.444664	ADCYAP1/ARHGAP36/CCR7	3
GO:0071356	cellular response to tumor necrosis factor	1992-02-01	291/18670	0.421353	0.539623	0.444664	GPER1/LTB	2
GO:0022037	metencephalon development	1992-01-01	111/18670	0.423022	0.540766	0.445606	ASCL1	1
GO:0072676	lymphocyte migration	1992-01-01	111/18670	0.423022	0.540766	0.445606	CCR7	1
GO:0090287	regulation of cellular response to growth factor stimulus	1992-02-01	292/18670	0.423055	0.540766	0.445606	MEN1/XDH	2
GO:0001938	positive regulation of endothelial cell proliferation	1992-01-01	112/18670	0.425882	0.541958	0.446588	SCG2	1
GO:0014902	myotube differentiation	1992-01-01	112/18670	0.425882	0.541958	0.446588	TRIM72	1
GO:0015918	sterol transport	1992-01-01	112/18670	0.425882	0.541958	0.446588	CEL	1
GO:0042303	molting cycle	1992-01-01	112/18670	0.425882	0.541958	0.446588	LRP4	1
GO:0042633	hair cycle	1992-01-01	112/18670	0.425882	0.541958	0.446588	LRP4	1
GO:0043279	response to alkaloid	1992-01-01	112/18670	0.425882	0.541958	0.446588	BCHE	1
GO:0060419	heart growth	1992-01-01	112/18670	0.425882	0.541958	0.446588	WT1	1
GO:0032609	interferon-gamma production	1992-01-01	113/18670	0.428729	0.544542	0.448718	CCR7	1
GO:0046620	regulation of organ growth	1992-01-01	113/18670	0.428729	0.544542	0.448718	WT1	1
GO:0060964	regulation of gene silencing by miRNA	1992-01-01	113/18670	0.428729	0.544542	0.448718	LIN28A	1
GO:0051249	regulation of lymphocyte activation	1992-03-01	485/18670	0.429235	0.54484	0.448963	CCR7/IGF2/IGHD	3
GO:0006690	icosanoid metabolic process	1992-01-01	114/18670	0.431561	0.546407	0.450254	PTGDS	1
GO:0042035	regulation of cytokine biosynthetic process	1992-01-01	114/18670	0.431561	0.546407	0.450254	LTB	1
GO:0042752	regulation of circadian rhythm	1992-01-01	114/18670	0.431561	0.546407	0.450254	PTGDS	1
GO:0045446	endothelial cell differentiation	1992-01-01	114/18670	0.431561	0.546407	0.450254	XDH	1
GO:0030449	regulation of complement activation	1992-01-01	115/18670	0.434379	0.549281	0.452623	CR2	1
GO:1904375	regulation of protein localization to cell periphery	1992-01-01	115/18670	0.434379	0.549281	0.452623	GPER1	1
GO:0006304	DNA modification	1992-01-01	116/18670	0.437184	0.551088	0.454111	WT1	1
GO:0007569	cell aging	1992-01-01	116/18670	0.437184	0.551088	0.454111	ECRG4	1
GO:0021782	glial cell development	1992-01-01	116/18670	0.437184	0.551088	0.454111	ASCL1	1
GO:0070252	actin-mediated cell contraction	1992-01-01	116/18670	0.437184	0.551088	0.454111	DES	1
GO:2000257	regulation of protein activation cascade	1992-01-01	116/18670	0.437184	0.551088	0.454111	CR2	1
GO:0010769	regulation of cell morphogenesis involved in differentiation	1992-02-01	301/18670	0.43826	0.551137	0.454152	FGB/LRP4	2
GO:0002761	regulation of myeloid leukocyte differentiation	1992-01-01	117/18670	0.439974	0.551137	0.454152	CA2	1
GO:0010822	positive regulation of mitochondrion organization	1992-01-01	117/18670	0.439974	0.551137	0.454152	GPER1	1
GO:0010906	regulation of glucose metabolic process	1992-01-01	117/18670	0.439974	0.551137	0.454152	IGF2	1
GO:0022904	respiratory electron transport chain	1992-01-01	117/18670	0.439974	0.551137	0.454152	MTCO2P12	1
GO:0031398	positive regulation of protein ubiquitination	1992-01-01	117/18670	0.439974	0.551137	0.454152	CDC20B	1
GO:0051153	regulation of striated muscle cell differentiation	1992-01-01	117/18670	0.439974	0.551137	0.454152	TRIM72	1
GO:0060147	regulation of posttranscriptional gene silencing	1992-01-01	117/18670	0.439974	0.551137	0.454152	LIN28A	1
GO:0060966	regulation of gene silencing by RNA	1992-01-01	117/18670	0.439974	0.551137	0.454152	LIN28A	1
GO:1900371	regulation of purine nucleotide biosynthetic process	1992-01-01	117/18670	0.439974	0.551137	0.454152	MTCO2P12	1
GO:0030808	regulation of nucleotide biosynthetic process	1992-01-01	118/18670	0.442751	0.553923	0.456448	MTCO2P12	1
GO:0042471	ear morphogenesis	1992-01-01	118/18670	0.442751	0.553923	0.456448	CHRNA9	1
GO:1903037	regulation of leukocyte cell-cell adhesion	1992-02-01	304/18670	0.443282	0.55424	0.456709	CCR7/IGF2	2
GO:0030216	keratinocyte differentiation	1992-02-01	305/18670	0.44495	0.555632	0.457856	KLK14/KRT4	2
GO:0046034	ATP metabolic process	1992-02-01	305/18670	0.44495	0.555632	0.457856	ADCYAP1/MTCO2P12	2
GO:0001952	regulation of cell-matrix adhesion	1992-01-01	119/18670	0.445515	0.555645	0.457867	CCR7	1
GO:0051193	regulation of cofactor metabolic process	1992-01-01	119/18670	0.445515	0.555645	0.457867	MTCO2P12	1
GO:0006721	terpenoid metabolic process	1992-01-01	120/18670	0.448265	0.558032	0.459834	AKR1B15	1
GO:0017015	regulation of transforming growth factor beta receptor signaling pathway	1992-01-01	120/18670	0.448265	0.558032	0.459834	MEN1	1
GO:0072089	stem cell proliferation	1992-01-01	120/18670	0.448265	0.558032	0.459834	ASCL1	1
GO:1903409	reactive oxygen species biosynthetic process	1992-01-01	122/18670	0.453724	0.563777	0.464568	MTCO2P12	1
GO:1903578	regulation of ATP metabolic process	1992-01-01	122/18670	0.453724	0.563777	0.464568	MTCO2P12	1
GO:1903844	regulation of cellular response to transforming growth factor beta stimulus	1992-01-01	122/18670	0.453724	0.563777	0.464568	MEN1	1
GO:0002062	chondrocyte differentiation	1992-01-01	123/18670	0.456433	0.565886	0.466306	ACAN	1
GO:0042089	cytokine biosynthetic process	1992-01-01	123/18670	0.456433	0.565886	0.466306	LTB	1
GO:0051928	positive regulation of calcium ion transport	1992-01-01	123/18670	0.456433	0.565886	0.466306	GPER1	1
GO:0034612	response to tumor necrosis factor	1992-02-01	312/18670	0.456551	0.565886	0.466306	GPER1/LTB	2
GO:1901214	regulation of neuron death	1992-02-01	313/18670	0.458197	0.567156	0.467352	ASCL1/CHGA	2
GO:0007043	cell-cell junction assembly	1992-01-01	124/18670	0.45913	0.567156	0.467352	ACE2	1
GO:0008637	apoptotic mitochondrial changes	1992-01-01	124/18670	0.45913	0.567156	0.467352	GPER1	1
GO:0014066	regulation of phosphatidylinositol 3-kinase signaling	1992-01-01	124/18670	0.45913	0.567156	0.467352	GPER1	1
GO:0042107	cytokine metabolic process	1992-01-01	124/18670	0.45913	0.567156	0.467352	LTB	1
GO:0009416	response to light stimulus	1992-02-01	314/18670	0.459841	0.567156	0.467352	COPS3/MEN1	2
GO:0043010	camera-type eye development	1992-02-01	314/18670	0.459841	0.567156	0.467352	GPM6A/WT1	2
GO:0050863	regulation of T cell activation	1992-02-01	314/18670	0.459841	0.567156	0.467352	CCR7/IGF2	2
GO:0009063	cellular amino acid catabolic process	1992-01-01	125/18670	0.461813	0.56784	0.467915	HDC	1
GO:0030326	embryonic limb morphogenesis	1992-01-01	125/18670	0.461813	0.56784	0.467915	LRP4	1
GO:0031929	TOR signaling	1992-01-01	125/18670	0.461813	0.56784	0.467915	LIN28A	1
GO:0035113	embryonic appendage morphogenesis	1992-01-01	125/18670	0.461813	0.56784	0.467915	LRP4	1
GO:0045471	response to ethanol	1992-01-01	125/18670	0.461813	0.56784	0.467915	ADCYAP1	1
GO:0045667	regulation of osteoblast differentiation	1992-01-01	126/18670	0.464483	0.570073	0.469756	MEN1	1
GO:0048706	embryonic skeletal system development	1992-01-01	126/18670	0.464483	0.570073	0.469756	PAX5	1
GO:0090101	negative regulation of transmembrane receptor protein serine/threonine kinase signaling pathway	1992-01-01	126/18670	0.464483	0.570073	0.469756	IGSF1	1
GO:0045727	positive regulation of translation	1992-01-01	127/18670	0.46714	0.572983	0.472153	LIN28A	1
GO:0051291	protein heterooligomerization	1992-01-01	128/18670	0.469783	0.575873	0.474535	LRP4	1
GO:0007568	aging	1992-02-01	321/18670	0.471265	0.577335	0.47574	ECRG4/PAX5	2
GO:0044106	cellular amine metabolic process	1992-01-01	129/18670	0.472414	0.57839	0.476609	HDC	1
GO:0006997	nucleus organization	1992-01-01	130/18670	0.475032	0.580885	0.478665	GPER1	1
GO:0050671	positive regulation of lymphocyte proliferation	1992-01-01	130/18670	0.475032	0.580885	0.478665	IGF2	1
GO:1903829	positive regulation of cellular protein localization	1992-02-01	324/18670	0.476117	0.581856	0.479465	GPER1/LRP4	2
GO:0032946	positive regulation of mononuclear cell proliferation	1992-01-01	131/18670	0.477637	0.583002	0.48041	IGF2	1
GO:1902807	negative regulation of cell cycle G1/S phase transition	1992-01-01	131/18670	0.477637	0.583002	0.48041	MEN1	1
GO:0051188	cofactor biosynthetic process	1992-02-01	326/18670	0.479337	0.584386	0.48155	MTCO2P12/SLC5A8	2
GO:0003158	endothelium development	1992-01-01	132/18670	0.480229	0.584386	0.48155	XDH	1
GO:0030518	intracellular steroid hormone receptor signaling pathway	1992-01-01	132/18670	0.480229	0.584386	0.48155	GPER1	1
GO:0045598	regulation of fat cell differentiation	1992-01-01	132/18670	0.480229	0.584386	0.48155	GPER1	1
GO:0055007	cardiac muscle cell differentiation	1992-01-01	132/18670	0.480229	0.584386	0.48155	WT1	1
GO:0046677	response to antibiotic	1992-02-01	327/18670	0.480943	0.584899	0.481973	ADCYAP1/TRPA1	2
GO:0019058	viral life cycle	1992-02-01	328/18670	0.482546	0.586101	0.482963	ACE2/CR2	2
GO:0001508	action potential	1992-01-01	133/18670	0.482809	0.586101	0.482963	GPER1	1
GO:0002705	positive regulation of leukocyte mediated immunity	1992-01-01	133/18670	0.482809	0.586101	0.482963	CD177	1
GO:0032273	positive regulation of protein polymerization	1992-01-01	134/18670	0.485376	0.588147	0.484649	CCR7	1
GO:0032355	response to estradiol	1992-01-01	134/18670	0.485376	0.588147	0.484649	GPER1	1
GO:0048565	digestive tract development	1992-01-01	134/18670	0.485376	0.588147	0.484649	ASCL1	1
GO:0030010	establishment of cell polarity	1992-01-01	135/18670	0.48793	0.589815	0.486024	CCR7	1
GO:1903322	positive regulation of protein modification by small protein conjugation or removal	1992-01-01	135/18670	0.48793	0.589815	0.486024	CDC20B	1
GO:1903825	organic acid transmembrane transport	1992-01-01	135/18670	0.48793	0.589815	0.486024	SLC5A8	1
GO:1905039	carboxylic acid transmembrane transport	1992-01-01	135/18670	0.48793	0.589815	0.486024	SLC5A8	1
GO:0071902	positive regulation of protein serine/threonine kinase activity	1992-02-01	334/18670	0.492099	0.594496	0.489881	CXCL17/IGF2	2
GO:0031644	regulation of neurological system process	1992-01-01	137/18670	0.493001	0.595226	0.490483	OPRPN	1
GO:0009205	purine ribonucleoside triphosphate metabolic process	1992-02-01	335/18670	0.49368	0.595688	0.490863	ADCYAP1/MTCO2P12	2
GO:0008584	male gonad development	1992-01-01	138/18670	0.495518	0.596826	0.491801	WT1	1
GO:0009308	amine metabolic process	1992-01-01	138/18670	0.495518	0.596826	0.491801	HDC	1
GO:0030048	actin filament-based movement	1992-01-01	138/18670	0.495518	0.596826	0.491801	DES	1
GO:0006720	isoprenoid metabolic process	1992-01-01	139/18670	0.498022	0.598044	0.492805	AKR1B15	1
GO:0046546	development of primary male sexual characteristics	1992-01-01	139/18670	0.498022	0.598044	0.492805	WT1	1
GO:0050715	positive regulation of cytokine secretion	1992-01-01	139/18670	0.498022	0.598044	0.492805	IGHD	1
GO:0051588	regulation of neurotransmitter transport	1992-01-01	139/18670	0.498022	0.598044	0.492805	GPER1	1
GO:0070665	positive regulation of leukocyte proliferation	1992-01-01	139/18670	0.498022	0.598044	0.492805	IGF2	1
GO:0042737	drug catabolic process	1992-01-01	140/18670	0.500514	0.599958	0.494382	CHIT1	1
GO:0046330	positive regulation of JNK cascade	1992-01-01	140/18670	0.500514	0.599958	0.494382	CCR7	1
GO:0072073	kidney epithelium development	1992-01-01	140/18670	0.500514	0.599958	0.494382	WT1	1
GO:0009167	purine ribonucleoside monophosphate metabolic process	1992-02-01	340/18670	0.501542	0.600831	0.495101	ADCYAP1/MTCO2P12	2
GO:0009411	response to UV	1992-01-01	141/18670	0.502994	0.601624	0.495755	MEN1	1
GO:0009126	purine nucleoside monophosphate metabolic process	1992-02-01	341/18670	0.503106	0.601624	0.495755	ADCYAP1/MTCO2P12	2
GO:0009199	ribonucleoside triphosphate metabolic process	1992-02-01	341/18670	0.503106	0.601624	0.495755	ADCYAP1/MTCO2P12	2
GO:0009144	purine nucleoside triphosphate metabolic process	1992-02-01	342/18670	0.504666	0.602643	0.496594	ADCYAP1/MTCO2P12	2
GO:0033044	regulation of chromosome organization	1992-02-01	342/18670	0.504666	0.602643	0.496594	IGF2/PAX5	2
GO:0050871	positive regulation of B cell activation	1992-01-01	142/18670	0.505462	0.602643	0.496594	IGHD	1
GO:0072006	nephron development	1992-01-01	142/18670	0.505462	0.602643	0.496594	WT1	1
GO:1900542	regulation of purine nucleotide metabolic process	1992-01-01	142/18670	0.505462	0.602643	0.496594	MTCO2P12	1
GO:0072330	monocarboxylic acid biosynthetic process	1992-02-01	343/18670	0.506223	0.603191	0.497046	NCAN/PTGDS	2
GO:0048813	dendrite morphogenesis	1992-01-01	143/18670	0.507917	0.604132	0.497821	LRP4	1
GO:0106106	cold-induced thermogenesis	1992-01-01	143/18670	0.507917	0.604132	0.497821	ADCYAP1	1
GO:0120161	regulation of cold-induced thermogenesis	1992-01-01	143/18670	0.507917	0.604132	0.497821	ADCYAP1	1
GO:0030534	adult behavior	1992-01-01	144/18670	0.510361	0.6056	0.499031	PAX5	1
GO:0060041	retina development in camera-type eye	1992-01-01	144/18670	0.510361	0.6056	0.499031	GPM6A	1
GO:1902107	positive regulation of leukocyte differentiation	1992-01-01	144/18670	0.510361	0.6056	0.499031	CA2	1
GO:1904064	positive regulation of cation transmembrane transport	1992-01-01	144/18670	0.510361	0.6056	0.499031	GPER1	1
GO:0048638	regulation of developmental growth	1992-02-01	347/18670	0.512419	0.606309	0.499615	IGF2/WT1	2
GO:0006119	oxidative phosphorylation	1992-01-01	145/18670	0.512792	0.606309	0.499615	MTCO2P12	1
GO:0006865	amino acid transport	1992-01-01	145/18670	0.512792	0.606309	0.499615	ACE2	1
GO:0007612	learning	1992-01-01	145/18670	0.512792	0.606309	0.499615	BCHE	1
GO:0071901	negative regulation of protein serine/threonine kinase activity	1992-01-01	145/18670	0.512792	0.606309	0.499615	MEN1	1
GO:0070997	neuron death	1992-02-01	348/18670	0.51396	0.606309	0.499615	ASCL1/CHGA	2
GO:0002224	toll-like receptor signaling pathway	1992-01-01	146/18670	0.515212	0.606309	0.499615	FGB	1
GO:0006140	regulation of nucleotide metabolic process	1992-01-01	146/18670	0.515212	0.606309	0.499615	MTCO2P12	1
GO:0035264	multicellular organism growth	1992-01-01	146/18670	0.515212	0.606309	0.499615	IGF2	1
GO:0042542	response to hydrogen peroxide	1992-01-01	146/18670	0.515212	0.606309	0.499615	TRPA1	1
GO:0045834	positive regulation of lipid metabolic process	1992-01-01	146/18670	0.515212	0.606309	0.499615	CCR7	1
GO:0061337	cardiac conduction	1992-01-01	146/18670	0.515212	0.606309	0.499615	ACE2	1
GO:2000241	regulation of reproductive process	1992-01-01	146/18670	0.515212	0.606309	0.499615	WT1	1
GO:2001251	negative regulation of chromosome organization	1992-01-01	146/18670	0.515212	0.606309	0.499615	PAX5	1
GO:0007178	transmembrane receptor protein serine/threonine kinase signaling pathway	1992-02-01	349/18670	0.515499	0.606309	0.499615	IGSF1/MEN1	2
GO:0010212	response to ionizing radiation	1992-01-01	147/18670	0.51762	0.607733	0.500788	MEN1	1
GO:0019359	nicotinamide nucleotide biosynthetic process	1992-01-01	147/18670	0.51762	0.607733	0.500788	SLC5A8	1
GO:0019363	pyridine nucleotide biosynthetic process	1992-01-01	147/18670	0.51762	0.607733	0.500788	SLC5A8	1
GO:0051260	protein homooligomerization	1992-02-01	351/18670	0.518565	0.608486	0.501409	TRIM72/TRPA1	2
GO:0014065	phosphatidylinositol 3-kinase signaling	1992-01-01	148/18670	0.520016	0.608498	0.501419	GPER1	1
GO:0035107	appendage morphogenesis	1992-01-01	148/18670	0.520016	0.608498	0.501419	LRP4	1
GO:0035108	limb morphogenesis	1992-01-01	148/18670	0.520016	0.608498	0.501419	LRP4	1
GO:0051592	response to calcium ion	1992-01-01	148/18670	0.520016	0.608498	0.501419	FGB	1
GO:0002449	lymphocyte mediated immunity	1992-02-01	352/18670	0.520094	0.608498	0.501419	CR2/IGHD	2
GO:0009161	ribonucleoside monophosphate metabolic process	1992-02-01	354/18670	0.523142	0.611706	0.504063	ADCYAP1/MTCO2P12	2
GO:0008203	cholesterol metabolic process	1992-01-01	150/18670	0.524772	0.612183	0.504456	CEL	1
GO:0031123	RNA 3'-end processing	1992-01-01	150/18670	0.524772	0.612183	0.504456	LIN28A	1
GO:0048754	branching morphogenesis of an epithelial tube	1992-01-01	150/18670	0.524772	0.612183	0.504456	WT1	1
GO:0072525	pyridine-containing compound biosynthetic process	1992-01-01	150/18670	0.524772	0.612183	0.504456	SLC5A8	1
GO:0016999	antibiotic metabolic process	1992-01-01	151/18670	0.527133	0.614222	0.506135	MTCO2P12	1
GO:1903169	regulation of calcium ion transmembrane transport	1992-01-01	151/18670	0.527133	0.614222	0.506135	GPER1	1
GO:0009913	epidermal cell differentiation	1992-02-01	358/18670	0.529199	0.61517	0.506917	KLK14/KRT4	2
GO:0000187	activation of MAPK activity	1992-01-01	152/18670	0.529482	0.61517	0.506917	CXCL17	1
GO:0007286	spermatid development	1992-01-01	152/18670	0.529482	0.61517	0.506917	SLC26A3	1
GO:0030902	hindbrain development	1992-01-01	152/18670	0.529482	0.61517	0.506917	ASCL1	1
GO:0032675	regulation of interleukin-6 production	1992-01-01	152/18670	0.529482	0.61517	0.506917	ADCYAP1	1
GO:0030168	platelet activation	1992-01-01	153/18670	0.53182	0.616812	0.50827	FGB	1
GO:0034250	positive regulation of cellular amide metabolic process	1992-01-01	153/18670	0.53182	0.616812	0.50827	LIN28A	1
GO:0050729	positive regulation of inflammatory response	1992-01-01	153/18670	0.53182	0.616812	0.50827	CCR7	1
GO:0002460	adaptive immune response based on somatic recombination of immune receptors built from immunoglobulin superfamily domains	1992-02-01	361/18670	0.533708	0.618079	0.509313	CR2/IGHD	2
GO:0010948	negative regulation of cell cycle process	1992-02-01	361/18670	0.533708	0.618079	0.509313	GPER1/MEN1	2
GO:0010770	positive regulation of cell morphogenesis involved in differentiation	1992-01-01	154/18670	0.534146	0.618079	0.509313	FGB	1
GO:1990845	adaptive thermogenesis	1992-01-01	154/18670	0.534146	0.618079	0.509313	ADCYAP1	1
GO:0001654	eye development	1992-02-01	362/18670	0.535205	0.618531	0.509686	GPM6A/WT1	2
GO:0009141	nucleoside triphosphate metabolic process	1992-02-01	362/18670	0.535205	0.618531	0.509686	ADCYAP1/MTCO2P12	2
GO:0010977	negative regulation of neuron projection development	1992-01-01	155/18670	0.53646	0.618531	0.509686	LRP4	1
GO:0060968	regulation of gene silencing	1992-01-01	155/18670	0.53646	0.618531	0.509686	LIN28A	1
GO:1902652	secondary alcohol metabolic process	1992-01-01	155/18670	0.53646	0.618531	0.509686	CEL	1
GO:0018108	peptidyl-tyrosine phosphorylation	1992-02-01	363/18670	0.536698	0.618531	0.509686	IGF2/LRP4	2
GO:0045862	positive regulation of proteolysis	1992-02-01	363/18670	0.536698	0.618531	0.509686	GPER1/XDH	2
GO:0016573	histone acetylation	1992-01-01	156/18670	0.538764	0.619841	0.510766	CPA4	1
GO:0034767	positive regulation of ion transmembrane transport	1992-01-01	156/18670	0.538764	0.619841	0.510766	GPER1	1
GO:0042129	regulation of T cell proliferation	1992-01-01	156/18670	0.538764	0.619841	0.510766	IGF2	1
GO:0006869	lipid transport	1992-02-01	365/18670	0.539675	0.620534	0.511337	CEL/SLC5A8	2
GO:0019827	stem cell population maintenance	1992-01-01	157/18670	0.541056	0.620814	0.511568	LIN28A	1
GO:0043271	negative regulation of ion transport	1992-01-01	157/18670	0.541056	0.620814	0.511568	ADCYAP1	1
GO:0018212	peptidyl-tyrosine modification	1992-02-01	366/18670	0.541159	0.620814	0.511568	IGF2/LRP4	2
GO:0150063	visual system development	1992-02-01	366/18670	0.541159	0.620814	0.511568	GPM6A/WT1	2
GO:0043467	regulation of generation of precursor metabolites and energy	1992-01-01	158/18670	0.543336	0.622599	0.513038	IGF2	1
GO:0048515	spermatid differentiation	1992-01-01	158/18670	0.543336	0.622599	0.513038	SLC26A3	1
GO:0006909	phagocytosis	1992-02-01	369/18670	0.54559	0.624485	0.514593	IGHD/MARCO	2
GO:0098727	maintenance of cell number	1992-01-01	159/18670	0.545606	0.624485	0.514593	LIN28A	1
GO:0006754	ATP biosynthetic process	1992-01-01	160/18670	0.547864	0.62564	0.515544	MTCO2P12	1
GO:0007519	skeletal muscle tissue development	1992-01-01	160/18670	0.547864	0.62564	0.515544	PAX5	1
GO:0046661	male sex differentiation	1992-01-01	160/18670	0.547864	0.62564	0.515544	WT1	1
GO:1903305	regulation of regulated secretory pathway	1992-01-01	160/18670	0.547864	0.62564	0.515544	CD177	1
GO:0048880	sensory system development	1992-02-01	371/18670	0.548528	0.626041	0.515875	GPM6A/WT1	2
GO:0018393	internal peptidyl-lysine acetylation	1992-01-01	161/18670	0.550112	0.627133	0.516775	CPA4	1
GO:0032635	interleukin-6 production	1992-01-01	161/18670	0.550112	0.627133	0.516775	ADCYAP1	1
GO:0051098	regulation of binding	1992-02-01	373/18670	0.551453	0.628306	0.517741	CRTAC1/MEN1	2
GO:0015718	monocarboxylic acid transport	1992-01-01	162/18670	0.552348	0.628609	0.517991	SLC5A8	1
GO:0030833	regulation of actin filament polymerization	1992-01-01	162/18670	0.552348	0.628609	0.517991	CCR7	1
GO:0009123	nucleoside monophosphate metabolic process	1992-02-01	375/18670	0.554365	0.630068	0.519193	ADCYAP1/MTCO2P12	2
GO:0045931	positive regulation of mitotic cell cycle	1992-01-01	163/18670	0.554573	0.630068	0.519193	IGF2	1
GO:1902600	proton transmembrane transport	1992-01-01	163/18670	0.554573	0.630068	0.519193	MTCO2P12	1
GO:0006633	fatty acid biosynthetic process	1992-01-01	164/18670	0.556787	0.631867	0.520675	PTGDS	1
GO:0007088	regulation of mitotic nuclear division	1992-01-01	164/18670	0.556787	0.631867	0.520675	IGF2	1
GO:0006475	internal protein amino acid acetylation	1992-01-01	166/18670	0.561183	0.635775	0.523896	CPA4	1
GO:0016125	sterol metabolic process	1992-01-01	166/18670	0.561183	0.635775	0.523896	CEL	1
GO:0090288	negative regulation of cellular response to growth factor stimulus	1992-01-01	166/18670	0.561183	0.635775	0.523896	XDH	1
GO:0033209	tumor necrosis factor-mediated signaling pathway	1992-01-01	167/18670	0.563365	0.637525	0.525338	LTB	1
GO:1901568	fatty acid derivative metabolic process	1992-01-01	167/18670	0.563365	0.637525	0.525338	PTGDS	1
GO:0007156	homophilic cell adhesion via plasma membrane adhesion molecules	1992-01-01	168/18670	0.565536	0.63926	0.526767	PCDH9	1
GO:0051302	regulation of cell division	1992-01-01	168/18670	0.565536	0.63926	0.526767	IGF2	1
GO:0006631	fatty acid metabolic process	1992-02-01	383/18670	0.565881	0.639289	0.526791	CEL/PTGDS	2
GO:0007269	neurotransmitter secretion	1992-01-01	169/18670	0.567696	0.639896	0.527292	GPER1	1
GO:0018394	peptidyl-lysine acetylation	1992-01-01	169/18670	0.567696	0.639896	0.527292	CPA4	1
GO:0038095	Fc-epsilon receptor signaling pathway	1992-01-01	169/18670	0.567696	0.639896	0.527292	MS4A2	1
GO:0051100	negative regulation of binding	1992-01-01	169/18670	0.567696	0.639896	0.527292	CRTAC1	1
GO:0043433	negative regulation of DNA-binding transcription factor activity	1992-01-01	170/18670	0.569846	0.641573	0.528674	MEN1	1
GO:0099643	signal release from synapse	1992-01-01	170/18670	0.569846	0.641573	0.528674	GPER1	1
GO:0009165	nucleotide biosynthetic process	1992-02-01	386/18670	0.570145	0.641573	0.528674	MTCO2P12/SLC5A8	2
GO:0009206	purine ribonucleoside triphosphate biosynthetic process	1992-01-01	171/18670	0.571985	0.643282	0.530082	MTCO2P12	1
GO:0009145	purine nucleoside triphosphate biosynthetic process	1992-01-01	172/18670	0.574114	0.644952	0.531458	MTCO2P12	1
GO:0030324	lung development	1992-01-01	172/18670	0.574114	0.644952	0.531458	ASCL1	1
GO:0014706	striated muscle tissue development	1992-02-01	390/18670	0.575784	0.646103	0.532407	PAX5/WT1	2
GO:1901293	nucleoside phosphate biosynthetic process	1992-02-01	390/18670	0.575784	0.646103	0.532407	MTCO2P12/SLC5A8	2
GO:0001659	temperature homeostasis	1992-01-01	173/18670	0.576232	0.646244	0.532523	ADCYAP1	1
GO:0002695	negative regulation of leukocyte activation	1992-01-01	175/18670	0.580437	0.649869	0.535509	GPER1	1
GO:0046165	alcohol biosynthetic process	1992-01-01	175/18670	0.580437	0.649869	0.535509	GPER1	1
GO:2000181	negative regulation of blood vessel morphogenesis	1992-01-01	175/18670	0.580437	0.649869	0.535509	XDH	1
GO:0010959	regulation of metal ion transport	1992-02-01	394/18670	0.581369	0.650549	0.53607	ADCYAP1/GPER1	2
GO:0009201	ribonucleoside triphosphate biosynthetic process	1992-01-01	177/18670	0.584601	0.6538	0.538749	MTCO2P12	1
GO:0050821	protein stabilization	1992-01-01	178/18670	0.586667	0.655119	0.539836	CSN3	1
GO:0090090	negative regulation of canonical Wnt signaling pathway	1992-01-01	178/18670	0.586667	0.655119	0.539836	LRP4	1
GO:0008064	regulation of actin polymerization or depolymerization	1992-01-01	179/18670	0.588724	0.655119	0.539836	CCR7	1
GO:0048736	appendage development	1992-01-01	179/18670	0.588724	0.655119	0.539836	LRP4	1
GO:0048771	tissue remodeling	1992-01-01	179/18670	0.588724	0.655119	0.539836	CA2	1
GO:0051099	positive regulation of binding	1992-01-01	179/18670	0.588724	0.655119	0.539836	MEN1	1
GO:0060173	limb development	1992-01-01	179/18670	0.588724	0.655119	0.539836	LRP4	1
GO:0071347	cellular response to interleukin-1	1992-01-01	179/18670	0.588724	0.655119	0.539836	FGB	1
GO:2001235	positive regulation of apoptotic signaling pathway	1992-01-01	179/18670	0.588724	0.655119	0.539836	GPER1	1
GO:0007015	actin filament organization	1992-02-01	400/18670	0.589648	0.655418	0.540083	CCR7/CORO6	2
GO:0010876	lipid localization	1992-02-01	400/18670	0.589648	0.655418	0.540083	CEL/SLC5A8	2
GO:0030832	regulation of actin filament length	1992-01-01	180/18670	0.59077	0.655938	0.540511	CCR7	1
GO:0070613	regulation of protein processing	1992-01-01	180/18670	0.59077	0.655938	0.540511	CR2	1
GO:0022408	negative regulation of cell-cell adhesion	1992-01-01	181/18670	0.592806	0.65747	0.541773	B4GALNT2	1
GO:0048015	phosphatidylinositol-mediated signaling	1992-01-01	181/18670	0.592806	0.65747	0.541773	GPER1	1
GO:0009166	nucleotide catabolic process	1992-01-01	182/18670	0.594832	0.657533	0.541825	XDH	1
GO:0009566	fertilization	1992-01-01	182/18670	0.594832	0.657533	0.541825	KLK14	1
GO:0010821	regulation of mitochondrion organization	1992-01-01	182/18670	0.594832	0.657533	0.541825	GPER1	1
GO:0030041	actin filament polymerization	1992-01-01	182/18670	0.594832	0.657533	0.541825	CCR7	1
GO:0061138	morphogenesis of a branching epithelium	1992-01-01	182/18670	0.594832	0.657533	0.541825	WT1	1
GO:1903317	regulation of protein maturation	1992-01-01	182/18670	0.594832	0.657533	0.541825	CR2	1
GO:0009127	purine nucleoside monophosphate biosynthetic process	1992-01-01	183/18670	0.596848	0.657946	0.542165	MTCO2P12	1
GO:0009168	purine ribonucleoside monophosphate biosynthetic process	1992-01-01	183/18670	0.596848	0.657946	0.542165	MTCO2P12	1
GO:0021953	central nervous system neuron differentiation	1992-01-01	183/18670	0.596848	0.657946	0.542165	ASCL1	1
GO:0043123	positive regulation of I-kappaB kinase/NF-kappaB signaling	1992-01-01	183/18670	0.596848	0.657946	0.542165	CCR7	1
GO:0050770	regulation of axonogenesis	1992-01-01	183/18670	0.596848	0.657946	0.542165	LRP4	1
GO:0042098	T cell proliferation	1992-01-01	184/18670	0.598855	0.658707	0.542793	IGF2	1
GO:0043401	steroid hormone mediated signaling pathway	1992-01-01	184/18670	0.598855	0.658707	0.542793	GPER1	1
GO:0048017	inositol lipid-mediated signaling	1992-01-01	184/18670	0.598855	0.658707	0.542793	GPER1	1
GO:0050864	regulation of B cell activation	1992-01-01	184/18670	0.598855	0.658707	0.542793	IGHD	1
GO:0060537	muscle tissue development	1992-02-01	408/18670	0.600499	0.660153	0.543984	PAX5/WT1	2
GO:1903708	positive regulation of hemopoiesis	1992-01-01	185/18670	0.600851	0.660178	0.544005	CA2	1
GO:0030308	negative regulation of cell growth	1992-01-01	186/18670	0.602838	0.661998	0.545504	WT1	1
GO:0019216	regulation of lipid metabolic process	1992-02-01	410/18670	0.603178	0.662009	0.545513	CCR7/GPER1	2
GO:0048167	regulation of synaptic plasticity	1992-01-01	187/18670	0.604815	0.663441	0.546693	SCGN	1
GO:0009142	nucleoside triphosphate biosynthetic process	1992-01-01	188/18670	0.606782	0.664144	0.547273	MTCO2P12	1
GO:0031345	negative regulation of cell projection organization	1992-01-01	188/18670	0.606782	0.664144	0.547273	LRP4	1
GO:0051783	regulation of nuclear division	1992-01-01	188/18670	0.606782	0.664144	0.547273	IGF2	1
GO:1901292	nucleoside phosphate catabolic process	1992-01-01	188/18670	0.606782	0.664144	0.547273	XDH	1
GO:0019362	pyridine nucleotide metabolic process	1992-01-01	189/18670	0.608739	0.665559	0.548439	SLC5A8	1
GO:0046496	nicotinamide nucleotide metabolic process	1992-01-01	189/18670	0.608739	0.665559	0.548439	SLC5A8	1
GO:0030099	myeloid cell differentiation	1992-02-01	416/18670	0.611136	0.667816	0.550298	CA2/CCR7	2
GO:0042594	response to starvation	1992-01-01	191/18670	0.612625	0.669077	0.551338	ADCYAP1	1
GO:0043112	receptor metabolic process	1992-01-01	192/18670	0.614553	0.670452	0.552471	ACE2	1
GO:0048839	inner ear development	1992-01-01	192/18670	0.614553	0.670452	0.552471	CHRNA9	1
GO:0043161	proteasome-mediated ubiquitin-dependent protein catabolic process	1992-02-01	419/18670	0.61507	0.670651	0.552634	ECRG4/TRIM72	2
GO:0007219	Notch signaling pathway	1992-01-01	193/18670	0.616473	0.671084	0.552991	ASCL1	1
GO:0045333	cellular respiration	1992-01-01	193/18670	0.616473	0.671084	0.552991	MTCO2P12	1
GO:1901654	response to ketone	1992-01-01	193/18670	0.616473	0.671084	0.552991	CCR7	1
GO:0099504	synaptic vesicle cycle	1992-01-01	194/18670	0.618382	0.672797	0.554403	CEL	1
GO:0072524	pyridine-containing compound metabolic process	1992-01-01	195/18670	0.620282	0.674498	0.555805	SLC5A8	1
GO:0001763	morphogenesis of a branching structure	1992-01-01	196/18670	0.622173	0.675454	0.556593	WT1	1
GO:0006694	steroid biosynthetic process	1992-01-01	196/18670	0.622173	0.675454	0.556593	AKR1B15	1
GO:0071897	DNA biosynthetic process	1992-01-01	196/18670	0.622173	0.675454	0.556593	MEN1	1
GO:0009156	ribonucleoside monophosphate biosynthetic process	1992-01-01	197/18670	0.624055	0.67713	0.557973	MTCO2P12	1
GO:0046890	regulation of lipid biosynthetic process	1992-01-01	198/18670	0.625927	0.678794	0.559344	GPER1	1
GO:0007179	transforming growth factor beta receptor signaling pathway	1992-01-01	199/18670	0.62779	0.67971	0.5601	MEN1	1
GO:0017038	protein import	1992-01-01	199/18670	0.62779	0.67971	0.5601	PEX5L	1
GO:0050866	negative regulation of cell activation	1992-01-01	199/18670	0.62779	0.67971	0.5601	GPER1	1
GO:0002703	regulation of leukocyte mediated immunity	1992-01-01	201/18670	0.631489	0.683345	0.563095	CD177	1
GO:0006575	cellular modified amino acid metabolic process	1992-01-01	202/18670	0.633325	0.684223	0.563818	GSTM5	1
GO:0050852	T cell receptor signaling pathway	1992-01-01	202/18670	0.633325	0.684223	0.563818	CCR7	1
GO:1902806	regulation of cell cycle G1/S phase transition	1992-01-01	202/18670	0.633325	0.684223	0.563818	MEN1	1
GO:0006473	protein acetylation	1992-01-01	204/18670	0.636969	0.686678	0.565842	CPA4	1
GO:0031396	regulation of protein ubiquitination	1992-01-01	204/18670	0.636969	0.686678	0.565842	CDC20B	1
GO:0035265	organ growth	1992-01-01	204/18670	0.636969	0.686678	0.565842	WT1	1
GO:1902905	positive regulation of supramolecular fiber organization	1992-01-01	204/18670	0.636969	0.686678	0.565842	CCR7	1
GO:0010256	endomembrane system organization	1992-02-01	438/18670	0.639289	0.688809	0.567597	GPER1/TRIM72	2
GO:0050679	positive regulation of epithelial cell proliferation	1992-01-01	206/18670	0.640577	0.689826	0.568435	SCG2	1
GO:0006733	oxidoreduction coenzyme metabolic process	1992-01-01	207/18670	0.642368	0.690641	0.569107	SLC5A8	1
GO:0070555	response to interleukin-1	1992-01-01	207/18670	0.642368	0.690641	0.569107	FGB	1
GO:0099003	vesicle-mediated transport in synapse	1992-01-01	207/18670	0.642368	0.690641	0.569107	CEL	1
GO:0007623	circadian rhythm	1992-01-01	208/18670	0.64415	0.691073	0.569463	PTGDS	1
GO:0009124	nucleoside monophosphate biosynthetic process	1992-01-01	208/18670	0.64415	0.691073	0.569463	MTCO2P12	1
GO:0050670	regulation of lymphocyte proliferation	1992-01-01	208/18670	0.64415	0.691073	0.569463	IGF2	1
GO:1901215	negative regulation of neuron death	1992-01-01	208/18670	0.64415	0.691073	0.569463	CHGA	1
GO:0008154	actin polymerization or depolymerization	1992-01-01	209/18670	0.645923	0.691863	0.570114	CCR7	1
GO:0017148	negative regulation of translation	1992-01-01	209/18670	0.645923	0.691863	0.570114	LIN28A	1
GO:0032944	regulation of mononuclear cell proliferation	1992-01-01	209/18670	0.645923	0.691863	0.570114	IGF2	1
GO:0006323	DNA packaging	1992-01-01	210/18670	0.647688	0.692273	0.570451	GPER1	1
GO:0007163	establishment or maintenance of cell polarity	1992-01-01	210/18670	0.647688	0.692273	0.570451	CCR7	1
GO:0030178	negative regulation of Wnt signaling pathway	1992-01-01	210/18670	0.647688	0.692273	0.570451	LRP4	1
GO:0043523	regulation of neuron apoptotic process	1992-01-01	210/18670	0.647688	0.692273	0.570451	ASCL1	1
GO:0009314	response to radiation	1992-02-01	448/18670	0.651555	0.696035	0.573552	COPS3/MEN1	2
GO:0006979	response to oxidative stress	1992-02-01	451/18670	0.655171	0.699524	0.576427	CCR7/TRPA1	2
GO:0032388	positive regulation of intracellular transport	1992-01-01	215/18670	0.656381	0.700443	0.577184	MLC1	1
GO:0002699	positive regulation of immune effector process	1992-01-01	216/18670	0.658094	0.701897	0.578382	CD177	1
GO:0044242	cellular lipid catabolic process	1992-01-01	217/18670	0.659799	0.70334	0.579571	CEL	1
GO:0006814	sodium ion transport	1992-01-01	218/18670	0.661495	0.704024	0.580135	SLC5A8	1
GO:0019722	calcium-mediated signaling	1992-01-01	218/18670	0.661495	0.704024	0.580135	CCR7	1
GO:0032271	regulation of protein polymerization	1992-01-01	218/18670	0.661495	0.704024	0.580135	CCR7	1
GO:0009952	anterior/posterior pattern specification	1992-01-01	219/18670	0.663182	0.705027	0.580962	WT1	1
GO:0043583	ear development	1992-01-01	219/18670	0.663182	0.705027	0.580962	CHRNA9	1
GO:0002697	regulation of immune effector process	1992-02-01	458/18670	0.663493	0.705027	0.580962	CD177/CR2	2
GO:0046394	carboxylic acid biosynthetic process	1992-02-01	462/18670	0.668176	0.708896	0.58415	NCAN/PTGDS	2
GO:0070663	regulation of leukocyte proliferation	1992-01-01	222/18670	0.668196	0.708896	0.58415	IGF2	1
GO:1901605	alpha-amino acid metabolic process	1992-01-01	222/18670	0.668196	0.708896	0.58415	HDC	1
GO:0016053	organic acid biosynthetic process	1992-02-01	463/18670	0.669339	0.709733	0.58484	NCAN/PTGDS	2
GO:0045444	fat cell differentiation	1992-01-01	223/18670	0.669851	0.7099	0.584977	GPER1	1
GO:0042110	T cell activation	1992-02-01	464/18670	0.670499	0.710211	0.585233	CCR7/IGF2	2
GO:0016197	endosomal transport	1992-01-01	224/18670	0.671497	0.710893	0.585795	NSG2	1
GO:0051346	negative regulation of hydrolase activity	1992-02-01	466/18670	0.672808	0.711904	0.586628	ADCYAP1/OPRPN	2
GO:0019882	antigen processing and presentation	1992-01-01	226/18670	0.674766	0.712846	0.587404	CCR7	1
GO:0034404	nucleobase-containing small molecule biosynthetic process	1992-01-01	226/18670	0.674766	0.712846	0.587404	XDH	1
GO:0051495	positive regulation of cytoskeleton organization	1992-01-01	226/18670	0.674766	0.712846	0.587404	CCR7	1
GO:0051054	positive regulation of DNA metabolic process	1992-01-01	228/18670	0.678002	0.715888	0.589911	WT1	1
GO:0034249	negative regulation of cellular amide metabolic process	1992-01-01	229/18670	0.679609	0.717206	0.590997	LIN28A	1
GO:1904018	positive regulation of vasculature development	1992-01-01	230/18670	0.681207	0.718514	0.592075	GPER1	1
GO:1903320	regulation of protein modification by small protein conjugation or removal	1992-01-01	231/18670	0.682798	0.719812	0.593145	CDC20B	1
GO:0010498	proteasomal protein catabolic process	1992-02-01	477/18670	0.685279	0.721622	0.594636	ECRG4/TRIM72	2
GO:0050907	detection of chemical stimulus involved in sensory perception	1992-02-01	477/18670	0.685279	0.721622	0.594636	PIGR/TRPA1	2
GO:0016358	dendrite development	1992-01-01	233/18670	0.685955	0.721622	0.594636	LRP4	1
GO:0048738	cardiac muscle tissue development	1992-01-01	233/18670	0.685955	0.721622	0.594636	WT1	1
GO:0006469	negative regulation of protein kinase activity	1992-01-01	235/18670	0.689082	0.72415	0.596719	MEN1	1
GO:0009755	hormone-mediated signaling pathway	1992-01-01	235/18670	0.689082	0.72415	0.596719	GPER1	1
GO:0007050	cell cycle arrest	1992-01-01	237/18670	0.692177	0.726641	0.598772	GPER1	1
GO:0043122	regulation of I-kappaB kinase/NF-kappaB signaling	1992-01-01	237/18670	0.692177	0.726641	0.598772	CCR7	1
GO:0022604	regulation of cell morphogenesis	1992-02-01	484/18670	0.693014	0.727138	0.599181	FGB/LRP4	2
GO:0030258	lipid modification	1992-01-01	238/18670	0.693714	0.727491	0.599473	B4GALNT2	1
GO:0051402	neuron apoptotic process	1992-01-01	239/18670	0.695242	0.728713	0.600479	ASCL1	1
GO:0006813	potassium ion transport	1992-01-01	240/18670	0.696764	0.729544	0.601164	ADCYAP1	1
GO:0030217	T cell differentiation	1992-01-01	240/18670	0.696764	0.729544	0.601164	CCR7	1
GO:0034329	cell junction assembly	1992-01-01	241/18670	0.698277	0.730747	0.602155	ACE2	1
GO:0048872	homeostasis of number of cells	1992-01-01	246/18670	0.705734	0.738165	0.608268	CCR7	1
GO:0043543	protein acylation	1992-01-01	248/18670	0.708666	0.740458	0.610157	CPA4	1
GO:0046434	organophosphate catabolic process	1992-01-01	248/18670	0.708666	0.740458	0.610157	XDH	1
GO:0010975	regulation of neuron projection development	1992-02-01	499/18670	0.709068	0.740491	0.610185	ADCYAP1/LRP4	2
GO:0045926	negative regulation of growth	1992-01-01	249/18670	0.710121	0.740819	0.610455	WT1	1
GO:0071560	cellular response to transforming growth factor beta stimulus	1992-01-01	249/18670	0.710121	0.740819	0.610455	MEN1	1
GO:0010951	negative regulation of endopeptidase activity	1992-01-01	250/18670	0.711569	0.741943	0.611381	OPRPN	1
GO:0045637	regulation of myeloid cell differentiation	1992-01-01	251/18670	0.713009	0.743058	0.6123	CA2	1
GO:2000027	regulation of animal organ morphogenesis	1992-01-01	253/18670	0.715869	0.74565	0.614436	WT1	1
GO:0051924	regulation of calcium ion transport	1992-01-01	254/18670	0.717288	0.746741	0.615334	GPER1	1
GO:0071559	response to transforming growth factor beta	1992-01-01	255/18670	0.718701	0.747822	0.616226	MEN1	1
GO:0007611	learning or memory	1992-01-01	256/18670	0.720106	0.748507	0.61679	BCHE	1
GO:0090596	sensory organ morphogenesis	1992-01-01	256/18670	0.720106	0.748507	0.61679	CHRNA9	1
GO:0033673	negative regulation of kinase activity	1992-01-01	257/18670	0.721505	0.749571	0.617667	MEN1	1
GO:0043406	positive regulation of MAP kinase activity	1992-01-01	258/18670	0.722896	0.750628	0.618538	CXCL17	1
GO:0072659	protein localization to plasma membrane	1992-01-01	260/18670	0.725658	0.753106	0.620579	GPER1	1
GO:0009108	coenzyme biosynthetic process	1992-01-01	261/18670	0.727029	0.753747	0.621108	SLC5A8	1
GO:0110053	regulation of actin filament organization	1992-01-01	261/18670	0.727029	0.753747	0.621108	CCR7	1
GO:0010466	negative regulation of peptidase activity	1992-01-01	262/18670	0.728394	0.754771	0.621952	OPRPN	1
GO:0140014	mitotic nuclear division	1992-01-01	264/18670	0.731102	0.757186	0.623941	IGF2	1
GO:1901988	negative regulation of cell cycle phase transition	1992-01-01	267/18670	0.735114	0.760948	0.627041	MEN1	1
GO:0031334	positive regulation of protein complex assembly	1992-01-01	268/18670	0.736438	0.761924	0.627846	CCR7	1
GO:0007249	I-kappaB kinase/NF-kappaB signaling	1992-01-01	269/18670	0.737756	0.762894	0.628645	CCR7	1
GO:1902105	regulation of leukocyte differentiation	1992-01-01	272/18670	0.74167	0.766545	0.631654	CA2	1
GO:0043542	endothelial cell migration	1992-01-01	273/18670	0.742962	0.767484	0.632428	SCG2	1
GO:0060485	mesenchyme development	1992-01-01	278/18670	0.749325	0.773659	0.637516	WT1	1
GO:0009152	purine ribonucleotide biosynthetic process	1992-01-01	280/18670	0.751827	0.775443	0.638986	MTCO2P12	1
GO:0030522	intracellular receptor signaling pathway	1992-01-01	280/18670	0.751827	0.775443	0.638986	GPER1	1
GO:0010976	positive regulation of neuron projection development	1992-01-01	281/18670	0.753069	0.775924	0.639383	ADCYAP1	1
GO:0030100	regulation of endocytosis	1992-01-01	281/18670	0.753069	0.775924	0.639383	CD177	1
GO:0031647	regulation of protein stability	1992-01-01	284/18670	0.756757	0.779323	0.642183	CSN3	1
GO:0051348	negative regulation of transferase activity	1992-01-01	285/18670	0.757974	0.780175	0.642886	MEN1	1
GO:0002440	production of molecular mediator of immune response	1992-01-01	286/18670	0.759185	0.78062	0.643252	CHGA	1
GO:0060828	regulation of canonical Wnt signaling pathway	1992-01-01	286/18670	0.759185	0.78062	0.643252	LRP4	1
GO:0009260	ribonucleotide biosynthetic process	1992-01-01	293/18670	0.767496	0.788761	0.64996	MTCO2P12	1
GO:0048511	rhythmic process	1992-01-01	295/18670	0.769819	0.790742	0.651593	PTGDS	1
GO:0050890	cognition	1992-01-01	296/18670	0.770971	0.79152	0.652234	BCHE	1
GO:0044843	cell cycle G1/S phase transition	1992-01-01	298/18670	0.773259	0.793056	0.653499	MEN1	1
GO:0090068	positive regulation of cell cycle process	1992-01-01	298/18670	0.773259	0.793056	0.653499	IGF2	1
GO:0070646	protein modification by small protein removal	1992-01-01	299/18670	0.774394	0.793814	0.654124	COPS3	1
GO:0006164	purine nucleotide biosynthetic process	1992-01-01	300/18670	0.775524	0.794159	0.654408	MTCO2P12	1
GO:0046390	ribose phosphate biosynthetic process	1992-01-01	300/18670	0.775524	0.794159	0.654408	MTCO2P12	1
GO:1990778	protein localization to cell periphery	1992-01-01	311/18670	0.787589	0.806101	0.664249	GPER1	1
GO:0072522	purine-containing compound biosynthetic process	1992-01-01	313/18670	0.789712	0.807862	0.6657	MTCO2P12	1
GO:0006898	receptor-mediated endocytosis	1992-01-01	316/18670	0.792858	0.810666	0.668011	MARCO	1
GO:0060562	epithelial tube morphogenesis	1992-01-01	322/18670	0.799011	0.816541	0.672852	WT1	1
GO:0071103	DNA conformation change	1992-01-01	327/18670	0.804001	0.82122	0.676708	GPER1	1
GO:0032496	response to lipopolysaccharide	1992-01-01	330/18670	0.806935	0.823798	0.678832	CCR7	1
GO:0071214	cellular response to abiotic stimulus	1992-01-01	331/18670	0.807904	0.823946	0.678954	ASCL1	1
GO:0104004	cellular response to environmental stimulus	1992-01-01	331/18670	0.807904	0.823946	0.678954	ASCL1	1
GO:0016042	lipid catabolic process	1992-01-01	333/18670	0.809826	0.825067	0.679878	CEL	1
GO:0032147	activation of protein kinase activity	1992-01-01	333/18670	0.809826	0.825067	0.679878	CXCL17	1
GO:0060070	canonical Wnt signaling pathway	1992-01-01	335/18670	0.81173	0.826586	0.681129	LRP4	1
GO:0043405	regulation of MAP kinase activity	1992-01-01	337/18670	0.813614	0.828084	0.682364	CXCL17	1
GO:0045930	negative regulation of mitotic cell cycle	1992-01-01	338/18670	0.81455	0.828194	0.682455	HECA	1
GO:0051056	regulation of small GTPase mediated signal transduction	1992-01-01	338/18670	0.81455	0.828194	0.682455	ARHGAP36	1
GO:1904062	regulation of cation transmembrane transport	1992-01-01	342/18670	0.818245	0.831529	0.685203	GPER1	1
GO:0002237	response to molecule of bacterial origin	1992-01-01	343/18670	0.819157	0.831613	0.685271	CCR7	1
GO:0032956	regulation of actin cytoskeleton organization	1992-01-01	343/18670	0.819157	0.831613	0.685271	CCR7	1
GO:0010631	epithelial cell migration	1992-01-01	351/18670	0.826295	0.838434	0.690892	SCG2	1
GO:1902903	regulation of supramolecular fiber organization	1992-01-01	352/18670	0.827167	0.838894	0.691271	CCR7	1
GO:0090132	epithelium migration	1992-01-01	354/18670	0.828899	0.840225	0.692368	SCG2	1
GO:0090130	tissue migration	1992-01-01	360/18670	0.833992	0.84496	0.69627	SCG2	1
GO:0030111	regulation of Wnt signaling pathway	1992-01-01	363/18670	0.836482	0.846626	0.697643	LRP4	1
GO:0045861	negative regulation of proteolysis	1992-01-01	363/18670	0.836482	0.846626	0.697643	OPRPN	1
GO:0006520	cellular amino acid metabolic process	1992-01-01	366/18670	0.838935	0.84868	0.699335	HDC	1
GO:0032535	regulation of cellular component size	1992-01-01	370/18670	0.842149	0.851501	0.70166	CCR7	1
GO:0034470	ncRNA processing	1992-01-01	384/18670	0.852907	0.861944	0.710265	LIN28A	1
GO:0032970	regulation of actin filament-based process	1992-01-01	388/18670	0.855845	0.864477	0.712352	CCR7	1
GO:0010639	negative regulation of organelle organization	1992-01-01	395/18670	0.860848	0.869092	0.716155	PAX5	1
GO:0006401	RNA catabolic process	1992-01-01	397/18670	0.862245	0.870064	0.716956	LIN28A	1
GO:0006732	coenzyme metabolic process	1992-01-01	403/18670	0.866355	0.873771	0.720011	SLC5A8	1
GO:0000280	nuclear division	1992-01-01	407/18670	0.869027	0.876025	0.721868	IGF2	1
GO:0001558	regulation of cell growth	1992-01-01	416/18670	0.874848	0.881449	0.726338	WT1	1
GO:0032386	regulation of intracellular transport	1992-01-01	423/18670	0.879198	0.885387	0.729583	MLC1	1
GO:0006417	regulation of translation	1992-01-01	424/18670	0.879807	0.885555	0.729721	LIN28A	1
GO:0006644	phospholipid metabolic process	1992-01-01	430/18670	0.883398	0.888723	0.732332	CCR7	1
GO:0006605	protein targeting	1992-01-01	432/18670	0.884572	0.88901	0.732568	PEX5L	1
GO:0051090	regulation of DNA-binding transcription factor activity	1992-01-01	432/18670	0.884572	0.88901	0.732568	MEN1	1
GO:0048285	organelle fission	1992-01-01	449/18670	0.894085	0.89812	0.740075	IGF2	1
GO:0001667	ameboidal-type cell migration	1992-01-01	461/18670	0.900329	0.903939	0.74487	SCG2	1
GO:0043254	regulation of protein complex assembly	1992-01-01	467/18670	0.903313	0.906481	0.746965	CCR7	1
GO:0007409	axonogenesis	1992-01-01	468/18670	0.903801	0.906517	0.746994	LRP4	1
GO:0008380	RNA splicing	1992-01-01	469/18670	0.904288	0.906551	0.747022	WT1	1
[truncated: 5 more rows]
