# Supplementary material for: From Mouse to Human: Cellular Morphometric Subtype Learned From Mouse Mammary Tumors Provides Prognostic Value in Human Breast Cancer
Source: Front Oncol. 2022 Feb 11;11:819565. doi: 10.3389/fonc.2021.819565 (PMC8886672; doi:10.3389/fonc.2021.819565)
Supplement: Supplementary file 10 [file Table_9.xlsx]

## Sheet: -TableS12-All_genes_CC_pcutoff=
Supplementary Table 9. Gene ontology (GO) functional enrichment analysis of the differentially expressed genes (DEGs) for cellular component.
ID	Description	GeneRatio	BgRatio	pvalue	p.adjust	qvalue	geneID	Count
GO:0005796	Golgi lumen	1995-07-01	102/19717	6.12937e-07	0.000128717	0.000105167	ACAN/LALBA/MUC19/MUC2/MUC5B/NCAN/OGN	7
GO:0062023	collagen-containing extracellular matrix	1995-09-01	406/19717	0.000150132	0.0157638	0.0128797	ACAN/COL11A2/COL9A1/FGB/HAPLN1/MUC2/OGN/TPSB2/TPSAB1	9
GO:0043202	lysosomal lumen	1995-04-01	95/19717	0.00115173	0.0806213	0.065871	ACAN/NCAN/NSG2/OGN	4
GO:0044853	plasma membrane raft	1995-04-01	109/19717	0.00191222	0.0823303	0.0672673	CD177/LRP4/MLC1/MS4A1	4
GO:0150034	distal axon	1995-06-01	285/19717	0.00256704	0.0823303	0.0672673	ADCYAP1/CRTAC1/GPER1/GPM6A/NTS/PCDH9	6
GO:0005788	endoplasmic reticulum lumen	1995-06-01	309/19717	0.00381998	0.0823303	0.0672673	BCHE/BPIFB2/COL11A2/COL9A1/MEN1/SCG2	6
GO:0045121	membrane raft	1995-06-01	315/19717	0.00419399	0.0823303	0.0672673	ACE2/BAALC/CD177/LRP4/MLC1/MS4A1	6
GO:0098857	membrane microdomain	1995-06-01	316/19717	0.00425887	0.0823303	0.0672673	ACE2/BAALC/CD177/LRP4/MLC1/MS4A1	6
GO:0070702	inner mucus layer	1995-01-01	1/19717	0.00481818	0.0823303	0.0672673	MUC2	1
GO:0070703	outer mucus layer	1995-01-01	1/19717	0.00481818	0.0823303	0.0672673	MUC2	1
GO:1990674	Golgi cis cisterna membrane	1995-01-01	1/19717	0.00481818	0.0823303	0.0672673	NSG2	1
GO:0097225	sperm midpiece	1995-02-01	22/19717	0.00498355	0.0823303	0.0672673	CD52/SLC26A3	2
GO:0098589	membrane region	1995-06-01	328/19717	0.00509664	0.0823303	0.0672673	ACE2/BAALC/CD177/LRP4/MLC1/MS4A1	6
GO:0005581	collagen trimer	1995-03-01	87/19717	0.00857665	0.118876	0.097127	COL11A2/COL9A1/MARCO	3
GO:0005592	collagen type XI trimer	1995-01-01	2/19717	0.00961338	0.118876	0.097127	COL11A2	1
GO:0070701	mucus layer	1995-01-01	2/19717	0.00961338	0.118876	0.097127	MUC2	1
GO:0005775	vacuolar lumen	1995-04-01	172/19717	0.00962332	0.118876	0.097127	ACAN/NCAN/NSG2/OGN	4
GO:0033267	axon part	1995-06-01	382/19717	0.0104215	0.121585	0.0993398	ADCYAP1/CRTAC1/GPER1/GPM6A/NTS/PCDH9	6
GO:0005594	collagen type IX trimer	1995-01-01	3/19717	0.0143857	0.143857	0.117538	COL9A1	1
GO:0032997	Fc receptor complex	1995-01-01	3/19717	0.0143857	0.143857	0.117538	MS4A2	1
GO:0032998	Fc-epsilon receptor I complex	1995-01-01	3/19717	0.0143857	0.143857	0.117538	MS4A2	1
GO:0097060	synaptic membrane	1995-06-01	432/19717	0.018115	0.160328	0.130995	BAALC/CHRNA9/GABRQ/GPER1/GPM6A/LRP4	6
GO:0098966	perisynaptic extracellular matrix	1995-01-01	4/19717	0.0191353	0.160328	0.130995	ACAN	1
GO:0099535	synapse-associated extracellular matrix	1995-01-01	4/19717	0.0191353	0.160328	0.130995	ACAN	1
GO:0099544	perisynaptic space	1995-01-01	4/19717	0.0191353	0.160328	0.130995	ACAN	1
GO:0043679	axon terminus	1995-03-01	119/19717	0.0198502	0.160328	0.130995	ADCYAP1/GPER1/NTS	3
GO:0044420	extracellular matrix component	1995-02-01	51/19717	0.0251337	0.195484	0.159719	ACAN/COL11A2	2
GO:0031526	brush border membrane	1995-02-01	53/19717	0.0269965	0.197227	0.161143	ACE2/SLC26A3	2
GO:0005593	FACIT collagen trimer	1995-01-01	6/19717	0.0285666	0.197227	0.161143	COL9A1	1
GO:0098992	neuronal dense core vesicle	1995-01-01	6/19717	0.0285666	0.197227	0.161143	SCG2	1
GO:0044306	neuron projection terminus	1995-03-01	138/19717	0.0291145	0.197227	0.161143	ADCYAP1/GPER1/NTS	3
GO:0098793	presynapse	1995-06-01	491/19717	0.0313775	0.205915	0.168241	ADCYAP1/CEL/GPER1/GPM6A/NTS/SCGN	6
GO:0097512	cardiac myofibril	1995-01-01	7/19717	0.0332486	0.210753	0.172194	DES	1
GO:0072562	blood microparticle	1995-03-01	147/19717	0.0341747	0.210753	0.172194	BCHE/FGB/IGHD	3
GO:0098862	cluster of actin-based cell projections	1995-03-01	150/19717	0.0359564	0.210753	0.172194	ACE2/SLC26A3/TRPA1	3
GO:0005577	fibrinogen complex	1995-01-01	8/19717	0.0379082	0.210753	0.172194	FGB	1
GO:0042583	chromaffin granule	1995-01-01	8/19717	0.0379082	0.210753	0.172194	CHGA	1
GO:0045177	apical part of cell	1995-05-01	384/19717	0.0381362	0.210753	0.172194	CA2/ECRG4/MLC1/SLC26A3/SLC5A8	5
GO:0009897	external side of plasma membrane	1995-05-01	393/19717	0.0414484	0.212728	0.173808	CCR7/FGB/IGHD/MS4A2/MS4A1	5
GO:0031093	platelet alpha granule lumen	1995-02-01	67/19717	0.0414858	0.212728	0.173808	FGB/IGF2	2
GO:0005641	nuclear envelope lumen	1995-01-01	9/19717	0.0425457	0.212728	0.173808	BCHE	1
GO:0044327	dendritic spine head	1995-01-01	9/19717	0.0425457	0.212728	0.173808	GPER1	1
GO:0044291	cell-cell contact zone	1995-02-01	71/19717	0.0460574	0.2153	0.175909	DES/PCDH9	2
GO:0048786	presynaptic active zone	1995-02-01	71/19717	0.0460574	0.2153	0.175909	GPER1/GPM6A	2
GO:0005916	fascia adherens	1995-01-01	10/19717	0.0471609	0.2153	0.175909	DES	1
GO:0098981	cholinergic synapse	1995-01-01	10/19717	0.0471609	0.2153	0.175909	CHRNA9	1
GO:0030426	growth cone	1995-03-01	171/19717	0.0497343	0.218477	0.178505	CRTAC1/GPM6A/PCDH9	3
GO:0005583	fibrillar collagen trimer	1995-01-01	11/19717	0.0517542	0.218477	0.178505	COL11A2	1
GO:0098643	banded collagen fibril	1995-01-01	11/19717	0.0517542	0.218477	0.178505	COL11A2	1
GO:0031594	neuromuscular junction	1995-02-01	76/19717	0.0520183	0.218477	0.178505	DES/LRP4	2
GO:0030427	site of polarized growth	1995-03-01	176/19717	0.0533442	0.219653	0.179465	CRTAC1/GPM6A/PCDH9	3
GO:0031514	motile cilium	1995-03-01	179/19717	0.0555693	0.223177	0.182345	CD52/SLC26A3/SORD	3
GO:0032585	multivesicular body membrane	1995-01-01	12/19717	0.0563256	0.223177	0.182345	NSG2	1
GO:0032591	dendritic spine membrane	1995-01-01	13/19717	0.0608751	0.236737	0.193424	GPER1	1
GO:0005791	rough endoplasmic reticulum	1995-02-01	85/19717	0.0633903	0.242036	0.197753	LIN28A/PTGDS	2
GO:0016324	apical plasma membrane	1995-04-01	318/19717	0.0677362	0.254011	0.207538	ECRG4/MLC1/SLC26A3/SLC5A8	4
GO:0099059	integral component of presynaptic active zone membrane	1995-01-01	15/19717	0.0699093	0.25756	0.210438	GPM6A	1
GO:0031091	platelet alpha granule	1995-02-01	91/19717	0.0713938	0.258495	0.211201	FGB/IGF2	2
GO:0036126	sperm flagellum	1995-02-01	93/19717	0.0741314	0.263858	0.215583	CD52/SLC26A3	2
GO:0045095	keratin filament	1995-02-01	95/19717	0.0769024	0.266975	0.21813	GPER1/KRT4	2
GO:0005892	acetylcholine-gated channel complex	1995-01-01	17/19717	0.0788574	0.266975	0.21813	CHRNA9	1
GO:0097729	9+2 motile cilium	1995-02-01	98/19717	0.0811196	0.266975	0.21813	CD52/SLC26A3	2
GO:0005903	brush border	1995-02-01	99/19717	0.0825411	0.266975	0.21813	ACE2/SLC26A3	2
GO:0005882	intermediate filament	1995-03-01	214/19717	0.0846538	0.266975	0.21813	DES/GPER1/KRT4	3
GO:0099572	postsynaptic specialization	1995-04-01	348/19717	0.0875269	0.266975	0.21813	BAALC/CHRNA9/GPER1/LRP4	4
GO:0031045	dense core granule	1995-01-01	19/19717	0.0877203	0.266975	0.21813	SCG2	1
GO:0098644	complex of collagen trimers	1995-01-01	19/19717	0.0877203	0.266975	0.21813	COL11A2	1
GO:0098945	intrinsic component of presynaptic active zone membrane	1995-01-01	19/19717	0.0877203	0.266975	0.21813	GPM6A	1
GO:1902711	GABA-A receptor complex	1995-01-01	19/19717	0.0877203	0.266975	0.21813	GABRQ	1
GO:0045277	respiratory chain complex IV	1995-01-01	20/19717	0.0921201	0.272468	0.222618	MTCO2P12	1
GO:1902710	GABA receptor complex	1995-01-01	20/19717	0.0921201	0.272468	0.222618	GABRQ	1
GO:0042629	mast cell granule	1995-01-01	22/19717	0.100857	0.294165	0.240346	CHGA	1
GO:0045111	intermediate filament cytoskeleton	1995-03-01	251/19717	0.121013	0.34812	0.284429	DES/GPER1/KRT4	3
GO:0000137	Golgi cis cisterna	1995-01-01	28/19717	0.126571	0.354398	0.289558	NSG2	1
GO:0044295	axonal growth cone	1995-01-01	28/19717	0.126571	0.354398	0.289558	GPM6A	1
GO:0048787	presynaptic active zone membrane	1995-01-01	30/19717	0.134979	0.36733	0.300124	GPM6A	1
GO:0005777	peroxisome	1995-02-01	134/19717	0.136437	0.36733	0.300124	PEX5L/XDH	2
GO:0042579	microbody	1995-02-01	134/19717	0.136437	0.36733	0.300124	PEX5L/XDH	2
GO:0042383	sarcolemma	1995-02-01	136/19717	0.139717	0.371399	0.303449	DES/TRIM72	2
GO:0070069	cytochrome complex	1995-01-01	34/19717	0.151557	0.392924	0.321036	MTCO2P12	1
GO:0098686	hippocampal mossy fiber to CA3 synapse	1995-01-01	34/19717	0.151557	0.392924	0.321036	GPER1	1
GO:0008180	COP9 signalosome	1995-01-01	36/19717	0.159727	0.404129	0.33019	COPS3	1
GO:0043198	dendritic shaft	1995-01-01	36/19717	0.159727	0.404129	0.33019	GPER1	1
GO:0099699	integral component of synaptic membrane	1995-02-01	152/19717	0.166525	0.416314	0.340146	CHRNA9/GPM6A	2
GO:0030667	secretory granule membrane	1995-03-01	298/19717	0.173814	0.429365	0.350809	CD177/PIGR/SELL	3
GO:0032590	dendrite membrane	1995-01-01	40/19717	0.175835	0.429365	0.350809	GPER1	1
GO:0042581	specific granule	1995-02-01	160/19717	0.180249	0.434262	0.354811	CD177/CHIT1	2
GO:0042734	presynaptic membrane	1995-02-01	161/19717	0.181976	0.434262	0.354811	GPER1/GPM6A	2
GO:0070820	tertiary granule	1995-02-01	164/19717	0.187175	0.436741	0.356836	CD177/CHIT1	2
GO:0099240	intrinsic component of synaptic membrane	1995-02-01	164/19717	0.187175	0.436741	0.356836	CHRNA9/GPM6A	2
GO:0043197	dendritic spine	1995-02-01	169/19717	0.195884	0.441351	0.360602	GPER1/GPM6A	2
GO:0031225	anchored component of membrane	1995-02-01	170/19717	0.197633	0.441351	0.360602	CD177/CD52	2
GO:0044309	neuron spine	1995-02-01	171/19717	0.199383	0.441351	0.360602	GPER1/GPM6A	2
GO:0034774	secretory granule lumen	1995-03-01	321/19717	0.201697	0.441351	0.360602	CHIT1/FGB/IGF2	3
GO:0045211	postsynaptic membrane	1995-03-01	323/19717	0.204172	0.441351	0.360602	BAALC/CHRNA9/GABRQ	3
GO:0014069	postsynaptic density	1995-03-01	324/19717	0.205412	0.441351	0.360602	BAALC/GPER1/LRP4	3
GO:0055037	recycling endosome	1995-02-01	176/19717	0.208162	0.441351	0.360602	GPER1/MLC1	2
GO:0032279	asymmetric synapse	1995-03-01	328/19717	0.21039	0.441351	0.360602	BAALC/GPER1/LRP4	3
GO:0043209	myelin sheath	1995-01-01	49/19717	0.21097	0.441351	0.360602	CA2	1
GO:0014704	intercalated disc	1995-01-01	50/19717	0.214781	0.441351	0.360602	DES	1
GO:0034707	chloride channel complex	1995-01-01	50/19717	0.214781	0.441351	0.360602	GABRQ	1
GO:0043025	neuronal cell body	1995-04-01	497/19717	0.218198	0.441351	0.360602	ADCYAP1/ASCL1/GPM6A/LRP4	4
GO:0005771	multivesicular body	1995-01-01	51/19717	0.218574	0.441351	0.360602	NSG2	1
GO:0043195	terminal bouton	1995-01-01	51/19717	0.218574	0.441351	0.360602	ADCYAP1	1
GO:0060205	cytoplasmic vesicle lumen	1995-03-01	338/19717	0.22295	0.443862	0.362654	CHIT1/FGB/IGF2	3
GO:0031983	vesicle lumen	1995-03-01	339/19717	0.224215	0.443862	0.362654	CHIT1/FGB/IGF2	3
GO:0031253	cell projection membrane	1995-03-01	345/19717	0.231832	0.443862	0.362654	ACE2/GPER1/SLC26A3	3
GO:0032154	cleavage furrow	1995-01-01	55/19717	0.233565	0.443862	0.362654	MEN1	1
GO:1904724	tertiary granule lumen	1995-01-01	55/19717	0.233565	0.443862	0.362654	CHIT1	1
GO:0097223	sperm part	1995-02-01	191/19717	0.234717	0.443862	0.362654	CD52/SLC26A3	2
GO:0005769	early endosome	1995-03-01	350/19717	0.238217	0.443862	0.362654	GPER1/MLC1/NSG2	3
GO:0098984	neuron to neuron synapse	1995-03-01	350/19717	0.238217	0.443862	0.362654	BAALC/GPER1/LRP4	3
GO:0032421	stereocilium bundle	1995-01-01	57/19717	0.240954	0.443862	0.362654	TRPA1	1
GO:0032589	neuron projection membrane	1995-01-01	57/19717	0.240954	0.443862	0.362654	GPER1	1
GO:0035577	azurophil granule membrane	1995-01-01	58/19717	0.244622	0.444538	0.363206	PIGR	1
GO:0045171	intercellular bridge	1995-01-01	59/19717	0.248272	0.444538	0.363206	GSTM5	1
GO:0005778	peroxisomal membrane	1995-01-01	60/19717	0.251905	0.444538	0.363206	PEX5L	1
GO:0030173	integral component of Golgi membrane	1995-01-01	60/19717	0.251905	0.444538	0.363206	B4GALNT2	1
GO:0031903	microbody membrane	1995-01-01	60/19717	0.251905	0.444538	0.363206	PEX5L	1
GO:0035580	specific granule lumen	1995-01-01	62/19717	0.259118	0.452501	0.369712	CHIT1	1
GO:0032155	cell division site part	1995-01-01	63/19717	0.262699	0.452501	0.369712	MEN1	1
GO:0030658	transport vesicle membrane	1995-02-01	208/19717	0.265036	0.452501	0.369712	CHGA/SCGN	2
GO:0098858	actin-based cell projection	1995-02-01	208/19717	0.265036	0.452501	0.369712	CA2/GPM6A	2
GO:0031228	intrinsic component of Golgi membrane	1995-01-01	65/19717	0.26981	0.456936	0.373336	B4GALNT2	1
GO:0010494	cytoplasmic stress granule	1995-01-01	66/19717	0.27334	0.459211	0.375195	LIN28A	1
GO:0032153	cell division site	1995-01-01	68/19717	0.280349	0.464827	0.379784	MEN1	1
GO:0016323	basolateral plasma membrane	1995-02-01	217/19717	0.28111	0.464827	0.379784	CA2/MLC1	2
GO:0016529	sarcoplasmic reticulum	1995-01-01	71/19717	0.290737	0.466357	0.381033	XDH	1
GO:0098982	GABA-ergic synapse	1995-01-01	71/19717	0.290737	0.466357	0.381033	ACAN	1
GO:0030133	transport vesicle	1995-03-01	392/19717	0.292837	0.466357	0.381033	CHGA/NTS/SCGN	3
GO:0005844	polysome	1995-01-01	72/19717	0.294167	0.466357	0.381033	LIN28A	1
GO:0042571	immunoglobulin complex, circulating	1995-01-01	72/19717	0.294167	0.466357	0.381033	IGHD	1
GO:0070821	tertiary granule membrane	1995-01-01	73/19717	0.29758	0.466357	0.381033	CD177	1
GO:0099056	integral component of presynaptic membrane	1995-01-01	73/19717	0.29758	0.466357	0.381033	GPM6A	1
GO:0099060	integral component of postsynaptic specialization membrane	1995-01-01	74/19717	0.300977	0.468187	0.382528	CHRNA9	1
GO:0098948	intrinsic component of postsynaptic specialization membrane	1995-01-01	77/19717	0.311071	0.48033	0.39245	CHRNA9	1
GO:0005802	trans-Golgi network	1995-02-01	236/19717	0.314935	0.482746	0.394424	GPER1/NSG2	2
GO:0005901	caveola	1995-01-01	80/19717	0.32102	0.484994	0.396261	MLC1	1
GO:0016528	sarcoplasm	1995-01-01	80/19717	0.32102	0.484994	0.396261	XDH	1
GO:0098889	intrinsic component of presynaptic membrane	1995-01-01	82/19717	0.327574	0.491361	0.401463	GPM6A	1
GO:0005902	microvillus	1995-01-01	83/19717	0.330827	0.492722	0.402575	CA2	1
GO:0000932	P-body	1995-01-01	84/19717	0.334065	0.49404	0.403652	LIN28A	1
GO:0098803	respiratory chain complex	1995-01-01	85/19717	0.337287	0.495317	0.404695	MTCO2P12	1
GO:0035097	histone methyltransferase complex	1995-01-01	86/19717	0.340494	0.496554	0.405706	MEN1	1
GO:0031970	organelle envelope lumen	1995-01-01	88/19717	0.346862	0.502352	0.410443	BCHE	1
GO:0035579	specific granule membrane	1995-01-01	91/19717	0.3563	0.509982	0.416677	CD177	1
GO:0032580	Golgi cisterna membrane	1995-01-01	92/19717	0.359416	0.509982	0.416677	NSG2	1
GO:0032588	trans-Golgi network membrane	1995-01-01	92/19717	0.359416	0.509982	0.416677	NSG2	1
GO:0005604	basement membrane	1995-01-01	95/19717	0.368674	0.519608	0.424542	ACAN	1
GO:0005911	cell-cell junction	1995-03-01	459/19717	0.381163	0.525279	0.429175	DES/MLC1/PCDH9	3
GO:0044438	microbody part	1995-01-01	100/19717	0.383811	0.525279	0.429175	PEX5L	1
GO:0044439	peroxisomal part	1995-01-01	100/19717	0.383811	0.525279	0.429175	PEX5L	1
GO:0070469	respiratory chain	1995-01-01	100/19717	0.383811	0.525279	0.429175	MTCO2P12	1
GO:0099634	postsynaptic specialization membrane	1995-01-01	101/19717	0.386795	0.525279	0.429175	CHRNA9	1
GO:0005635	nuclear envelope	1995-03-01	464/19717	0.387706	0.525279	0.429175	BCHE/GPER1/PTGDS	3
GO:0030175	filopodium	1995-01-01	104/19717	0.395662	0.532622	0.435175	GPM6A	1
GO:0016363	nuclear matrix	1995-01-01	109/19717	0.410158	0.54862	0.448246	MEN1	1
GO:0034708	methyltransferase complex	1995-01-01	113/19717	0.421507	0.560231	0.457733	MEN1	1
GO:0034702	ion channel complex	1995-02-01	301/19717	0.426932	0.56083	0.458222	CHRNA9/GABRQ	2
GO:0031985	Golgi cisterna	1995-01-01	116/19717	0.429877	0.56083	0.458222	NSG2	1
GO:0005913	cell-cell adherens junction	1995-01-01	117/19717	0.43264	0.56083	0.458222	DES	1
GO:0099055	integral component of postsynaptic membrane	1995-01-01	117/19717	0.43264	0.56083	0.458222	CHRNA9	1
GO:0098936	intrinsic component of postsynaptic membrane	1995-01-01	122/19717	0.446259	0.574935	0.469746	CHRNA9	1
GO:0000784	nuclear chromosome, telomeric region	1995-01-01	125/19717	0.454274	0.581693	0.475268	MEN1	1
GO:1902495	transmembrane transporter complex	1995-02-01	324/19717	0.464367	0.586573	0.479255	CHRNA9/GABRQ	2
GO:0034399	nuclear periphery	1995-01-01	131/19717	0.469962	0.586573	0.479255	MEN1	1
GO:0001650	fibrillar center	1995-01-01	132/19717	0.472533	0.586573	0.479255	PAX5	1
GO:0030018	Z disc	1995-01-01	132/19717	0.472533	0.586573	0.479255	DES	1
GO:1990351	transporter complex	1995-02-01	332/19717	0.477055	0.586573	0.479255	CHRNA9/GABRQ	2
GO:0031902	late endosome membrane	1995-01-01	134/19717	0.477638	0.586573	0.479255	NSG2	1
GO:0043204	perikaryon	1995-01-01	134/19717	0.477638	0.586573	0.479255	ADCYAP1	1
GO:0031674	I band	1995-01-01	143/19717	0.500011	0.610479	0.498787	DES	1
GO:0098978	glutamatergic synapse	1995-02-01	349/19717	0.503412	0.611078	0.499277	ACAN/GPM6A	2
GO:0005795	Golgi stack	1995-01-01	149/19717	0.514397	0.617277	0.504341	NSG2	1
GO:0031901	early endosome membrane	1995-01-01	149/19717	0.514397	0.617277	0.504341	NSG2	1
GO:0005766	primary lysosome	1995-01-01	155/19717	0.528374	0.626884	0.512191	PIGR	1
GO:0042582	azurophil granule	1995-01-01	155/19717	0.528374	0.626884	0.512191	PIGR	1
GO:0019814	immunoglobulin complex	1995-01-01	159/19717	0.537469	0.634093	0.518081	IGHD	1
GO:0000781	chromosome, telomeric region	1995-01-01	161/19717	0.541952	0.63581	0.519484	MEN1	1
GO:0090575	RNA polymerase II transcription factor complex	1995-01-01	163/19717	0.546392	0.637457	0.520829	ASCL1	1
GO:0030666	endocytic vesicle membrane	1995-01-01	167/19717	0.555143	0.644089	0.526248	MARCO	1
GO:0031256	leading edge membrane	1995-01-01	170/19717	0.561597	0.647997	0.529441	GPER1	1
GO:0044452	nucleolar part	1995-01-01	178/19717	0.578359	0.66347	0.542084	PAX5	1
GO:0031252	cell leading edge	1995-02-01	403/19717	0.581326	0.66347	0.542084	CD177/GPER1	2
GO:0030027	lamellipodium	1995-01-01	193/19717	0.608095	0.69027	0.56398	CD177	1
GO:0044798	nuclear transcription factor complex	1995-01-01	201/19717	0.623096	0.703495	0.574785	ASCL1	1
GO:0030017	sarcomere	1995-01-01	204/19717	0.628573	0.705884	0.576738	DES	1
GO:0036464	cytoplasmic ribonucleoprotein granule	1995-01-01	212/19717	0.642798	0.718019	0.586652	LIN28A	1
GO:0031301	integral component of organelle membrane	1995-01-01	214/19717	0.646269	0.718077	0.586699	B4GALNT2	1
GO:0044441	ciliary part	1995-02-01	462/19717	0.655918	0.721541	0.58953	CD52/SLC26A3	2
GO:0044449	contractile fiber part	1995-01-01	221/19717	0.658157	0.721541	0.58953	DES	1
GO:0035770	ribonucleoprotein granule	1995-01-01	223/19717	0.661481	0.721541	0.58953	LIN28A	1
GO:0030016	myofibril	1995-01-01	224/19717	0.663131	0.721541	0.58953	DES	1
GO:0043292	contractile fiber	1995-01-01	234/19717	0.679196	0.735212	0.6007	DES	1
GO:0031300	intrinsic component of organelle membrane	1995-01-01	237/19717	0.683866	0.736472	0.601729	B4GALNT2	1
GO:0005770	late endosome	1995-01-01	256/19717	0.711921	0.762772	0.623217	NSG2	1
GO:0098802	plasma membrane receptor complex	1995-01-01	295/19717	0.762016	0.809434	0.661342	CHRNA9	1
GO:0031965	nuclear membrane	1995-01-01	296/19717	0.76318	0.809434	0.661342	PTGDS	1
GO:0030139	endocytic vesicle	1995-01-01	303/19717	0.771173	0.8138	0.664909	MARCO	1
GO:0005938	cell cortex	1995-01-01	308/19717	0.776717	0.815553	0.666342	FGB	1
GO:0098687	chromosomal region	1995-01-01	349/19717	0.817444	0.851122	0.695403	MEN1	1
GO:0005765	lysosomal membrane	1995-01-01	354/19717	0.821878	0.851122	0.695403	PIGR	1
GO:0098852	lytic vacuole membrane	1995-01-01	355/19717	0.822752	0.851122	0.695403	PIGR	1
GO:0005667	transcription factor complex	1995-01-01	365/19717	0.831261	0.85571	0.699151	ASCL1	1
GO:0000790	nuclear chromatin	1995-01-01	377/19717	0.84094	0.86145	0.703842	MEN1	1
GO:0016607	nuclear speck	1995-01-01	397/19717	0.855865	0.872484	0.712856	WT1	1
GO:0005774	vacuolar membrane	1995-01-01	412/19717	0.866141	0.878694	0.717931	PIGR	1
GO:0005759	mitochondrial matrix	1995-01-01	469/19717	0.898993	0.903871	0.738501	AKR1B15	1
GO:0005743	mitochondrial inner membrane	1995-01-01	473/19717	0.900973	0.903871	0.738501	MTCO2P12	1
GO:0010008	endosome membrane	1995-01-01	479/19717	0.903871	0.903871	0.738501	NSG2	1
