# Supplementary material for: From Mouse to Human: Cellular Morphometric Subtype Learned From Mouse Mammary Tumors Provides Prognostic Value in Human Breast Cancer
Source: Front Oncol. 2022 Feb 11;11:819565. doi: 10.3389/fonc.2021.819565 (PMC8886672; doi:10.3389/fonc.2021.819565)
Supplement: Supplementary file 12 [file Table_11.xlsx]

## Sheet: TableS14-TCGA_BRCA_DEG_KEGG
Supplementary Table 11. Kyoto Encyclopedia of Genes and Genomes (KEGG) pathway enrichment analysis on differentially expressed genes (DEGs).
ID	Description	GeneRatio	BgRatio	pvalue	p.adjust	qvalue	geneID	Count
hsa00982	Drug metabolism - cytochrome P450	1944-04-01	72/8108	0.000593427	0.0288775	0.026365	2328/2949/7363/10720	4
hsa00040	Pentose and glucuronate interconversions	1944-03-01	34/8108	0.000793465	0.0288775	0.026365	7363/10720/6652	3
hsa00983	Drug metabolism - other enzymes	1944-04-01	80/8108	0.000884005	0.0288775	0.026365	2949/7363/10720/7498	4
hsa05204	Chemical carcinogenesis - DNA adducts	1944-03-01	69/8108	0.00608825	0.149162	0.136184	2949/7363/10720	3
hsa00980	Metabolism of xenobiotics by cytochrome P450	1944-03-01	78/8108	0.00854623	0.167506	0.152933	2949/7363/10720	3
hsa00053	Ascorbate and aldarate metabolism	1944-02-01	30/8108	0.0113699	0.171388	0.156477	7363/10720	2
hsa04976	Bile secretion	1944-03-01	89/8108	0.012242	0.171388	0.156477	760/7363/10720	3
hsa04972	Pancreatic secretion	1944-03-01	102/8108	0.0176303	0.196996	0.179856	760/1056/1811	3
hsa04974	Protein digestion and absorption	1944-03-01	103/8108	0.0180914	0.196996	0.179856	59272/1302/1297	3
hsa00860	Porphyrin and chlorophyll metabolism	1944-02-01	43/8108	0.0225762	0.221247	0.201997	7363/10720	2
hsa05207	Chemical carcinogenesis - receptor activation	1944-04-01	212/8108	0.027281	0.243049	0.221903	55584/2949/7363/10720	4
hsa00232	Caffeine metabolism	1944-01-01	8108-06-01	0.0321316	0.262408	0.239578	7498	1
hsa00140	Steroid hormone biosynthesis	1944-02-01	61/8108	0.0430365	0.324429	0.296203	7363/10720	2
hsa00830	Retinol metabolism	1944-02-01	68/8108	0.0523182	0.366227	0.334364	7363/10720	2
hsa04146	Peroxisome	1944-02-01	82/8108	0.0727572	0.474247	0.432986	51555/7498	2
hsa04610	Complement and coagulation cascades	1944-02-01	85/8108	0.0774281	0.474247	0.432986	1380/2244	2
hsa05202	Transcriptional misregulation in cancer	1944-03-01	192/8108	0.0854453	0.480977	0.43913	5079/4221/7490	3
hsa00910	Nitrogen metabolism	1944-01-01	17/8108	0.0884396	0.480977	0.43913	760	1
hsa04640	Hematopoietic cell lineage	1944-02-01	99/8108	0.100393	0.480977	0.43913	1380/931	2
hsa00100	Steroid biosynthesis	1944-01-01	20/8108	0.103232	0.480977	0.43913	1056	1
hsa04080	Neuroactive ligand-receptor interaction	1944-04-01	341/8108	0.112264	0.480977	0.43913	116/55584/55879/4922	4
hsa00340	Histidine metabolism	1944-01-01	22/8108	0.112963	0.480977	0.43913	3067	1
hsa04614	Renin-angiotensin system	1944-01-01	23/8108	0.11779	0.480977	0.43913	59272	1
hsa04964	Proximal tubule bicarbonate reclamation	1944-01-01	23/8108	0.11779	0.480977	0.43913	760	1
hsa04966	Collecting duct acid secretion	1944-01-01	27/8108	0.136842	0.536421	0.489751	760	1
hsa00052	Galactose metabolism	1944-01-01	31/8108	0.155492	0.564377	0.515275	3906	1
hsa05310	Asthma	1944-01-01	31/8108	0.155492	0.564377	0.515275	2206	1
hsa00051	Fructose and mannose metabolism	1944-01-01	33/8108	0.164668	0.576339	0.526196	6652	1
hsa05033	Nicotine addiction	1944-01-01	40/8108	0.196025	0.616686	0.563033	55879	1
hsa01240	Biosynthesis of cofactors	1944-02-01	156/8108	0.207307	0.616686	0.563033	7363/10720	2
hsa04975	Fat digestion and absorption	1944-01-01	43/8108	0.209109	0.616686	0.563033	1056	1
hsa04060	Cytokine-cytokine receptor interaction	1944-03-01	295/8108	0.214594	0.616686	0.563033	1236/284340/4050	3
hsa04930	Type II diabetes mellitus	1944-01-01	46/8108	0.221985	0.616686	0.563033	8471	1
hsa00520	Amino sugar and nucleotide sugar metabolism	1944-01-01	48/8108	0.230454	0.616686	0.563033	1118	1
hsa05225	Hepatocellular carcinoma	1944-02-01	168/8108	0.231333	0.616686	0.563033	2949/3481	2
hsa04672	Intestinal immune network for IgA production	1944-01-01	49/8108	0.234655	0.616686	0.563033	5284	1
hsa05164	Influenza A	1944-02-01	172/8108	0.239391	0.616686	0.563033	64499/7177	2
hsa00480	Glutathione metabolism	1944-01-01	57/8108	0.267466	0.616686	0.563033	2949	1
hsa04923	Regulation of lipolysis in adipocytes	1944-01-01	57/8108	0.267466	0.616686	0.563033	8471	1
hsa04978	Mineral absorption	1944-01-01	60/8108	0.279412	0.616686	0.563033	1811	1
hsa00561	Glycerolipid metabolism	1944-01-01	61/8108	0.283352	0.616686	0.563033	1056	1
hsa00590	Arachidonic acid metabolism	1944-01-01	61/8108	0.283352	0.616686	0.563033	5730	1
hsa04213	Longevity regulating pathway - multiple species	1944-01-01	62/8108	0.28727	0.616686	0.563033	8471	1
hsa04929	GnRH secretion	1944-01-01	64/8108	0.295045	0.616686	0.563033	2852	1
hsa04664	Fc epsilon RI signaling pathway	1944-01-01	68/8108	0.310346	0.616686	0.563033	2206	1
hsa04920	Adipocytokine signaling pathway	1944-01-01	69/8108	0.31412	0.616686	0.563033	8471	1
hsa04924	Renin secretion	1944-01-01	69/8108	0.31412	0.616686	0.563033	116	1
hsa01524	Platinum drug resistance	1944-01-01	73/8108	0.329016	0.616686	0.563033	2949	1
hsa04971	Gastric acid secretion	1944-01-01	76/8108	0.33998	0.616686	0.563033	760	1
hsa05412	Arrhythmogenic right ventricular cardiomyopathy	1944-01-01	77/8108	0.343596	0.616686	0.563033	1674	1
hsa05171	Coronavirus disease - COVID-19	1944-02-01	232/8108	0.360146	0.616686	0.563033	59272/2244	2
hsa04662	B cell receptor signaling pathway	1944-01-01	82/8108	0.361386	0.616686	0.563033	1380	1
hsa04911	Insulin secretion	1944-01-01	86/8108	0.375277	0.616686	0.563033	116	1
hsa04512	ECM-receptor interaction	1944-01-01	88/8108	0.382112	0.616686	0.563033	1297	1
hsa04211	Longevity regulating pathway	1944-01-01	89/8108	0.385502	0.616686	0.563033	8471	1
hsa04727	GABAergic synapse	1944-01-01	89/8108	0.385502	0.616686	0.563033	55879	1
hsa05410	Hypertrophic cardiomyopathy	1944-01-01	90/8108	0.388874	0.616686	0.563033	1674	1
hsa05032	Morphine addiction	1944-01-01	91/8108	0.392227	0.616686	0.563033	55879	1
hsa04970	Salivary secretion	1944-01-01	93/8108	0.398881	0.616686	0.563033	727897	1
hsa05323	Rheumatoid arthritis	1944-01-01	93/8108	0.398881	0.616686	0.563033	4050	1
hsa04657	IL-17 signaling pathway	1944-01-01	94/8108	0.402181	0.616686	0.563033	727897	1
hsa05414	Dilated cardiomyopathy	1944-01-01	96/8108	0.408728	0.616686	0.563033	1674	1
hsa04713	Circadian entrainment	1944-01-01	97/8108	0.411975	0.616686	0.563033	116	1
hsa01522	Endocrine resistance	1944-01-01	98/8108	0.415205	0.616686	0.563033	2852	1
hsa04750	Inflammatory mediator regulation of TRP channels	1944-01-01	98/8108	0.415205	0.616686	0.563033	8989	1
hsa04061	Viral protein interaction with cytokine and cytokine receptor	1944-01-01	100/8108	0.421612	0.616686	0.563033	1236	1
hsa04914	Progesterone-mediated oocyte maturation	1944-01-01	100/8108	0.421612	0.616686	0.563033	387778	1
hsa05146	Amoebiasis	1944-01-01	102/8108	0.427951	0.616721	0.563064	4583	1
hsa04064	NF-kappa B signaling pathway	1944-01-01	104/8108	0.434222	0.616721	0.563064	4050	1
hsa04071	Sphingolipid signaling pathway	1944-01-01	119/8108	0.47916	0.651847	0.595134	2206	1
hsa04935	Growth hormone synthesis, secretion and action	1944-01-01	119/8108	0.47916	0.651847	0.595134	8471	1
hsa04152	AMPK signaling pathway	1944-01-01	120/8108	0.482028	0.651847	0.595134	8471	1
hsa04611	Platelet activation	1944-01-01	124/8108	0.493349	0.651847	0.595134	2244	1
hsa04114	Oocyte meiosis	1944-01-01	129/8108	0.50716	0.651847	0.595134	387778	1
hsa00230	Purine metabolism	1944-01-01	130/8108	0.509878	0.651847	0.595134	7498	1
hsa04068	FoxO signaling pathway	1944-01-01	131/8108	0.512581	0.651847	0.595134	8471	1
hsa04910	Insulin signaling pathway	1944-01-01	137/8108	0.528496	0.651847	0.595134	8471	1
hsa04915	Estrogen signaling pathway	1944-01-01	138/8108	0.531099	0.651847	0.595134	2852	1
hsa05418	Fluid shear stress and atherosclerosis	1944-01-01	139/8108	0.533688	0.651847	0.595134	2949	1
hsa04140	Autophagy - animal	1944-01-01	141/8108	0.538823	0.651847	0.595134	8471	1
hsa04072	Phospholipase D signaling pathway	1944-01-01	148/8108	0.556366	0.651847	0.595134	2206	1
hsa04723	Retrograde endocannabinoid signaling	1944-01-01	148/8108	0.556366	0.651847	0.595134	55879	1
hsa04514	Cell adhesion molecules	1944-01-01	149/8108	0.558818	0.651847	0.595134	6402	1
hsa05226	Gastric cancer	1944-01-01	149/8108	0.558818	0.651847	0.595134	4583	1
hsa04145	Phagosome	1944-01-01	152/8108	0.566096	0.651847	0.595134	8685	1
hsa04934	Cushing syndrome	1944-01-01	155/8108	0.573256	0.651847	0.595134	4221	1
hsa04151	PI3K-Akt signaling pathway	1944-02-01	354/8108	0.578681	0.651847	0.595134	1297/3481	2
hsa04022	cGMP-PKG signaling pathway	1944-01-01	167/8108	0.60076	0.669028	0.61082	8471	1
hsa04613	Neutrophil extracellular trap formation	1944-01-01	190/8108	0.648717	0.71062	0.648794	2244	1
hsa04062	Chemokine signaling pathway	1944-01-01	192/8108	0.652611	0.71062	0.648794	1236	1
hsa04510	Focal adhesion	1944-01-01	201/8108	0.669616	0.713303	0.651243	1297	1
hsa05169	Epstein-Barr virus infection	1944-01-01	202/8108	0.671454	0.713303	0.651243	1380	1
hsa05205	Proteoglycans in cancer	1944-01-01	205/8108	0.67691	0.713303	0.651243	3481	1
hsa04024	cAMP signaling pathway	1944-01-01	219/8108	0.701221	0.73106	0.667456	116	1
hsa04014	Ras signaling pathway	1944-01-01	232/8108	0.72219	0.744996	0.680179	3481	1
hsa04010	MAPK signaling pathway	1944-01-01	294/8108	0.803975	0.820724	0.749319	3481	1
hsa05165	Human papillomavirus infection	1944-01-01	331/8108	0.841012	0.849683	0.775758	1297	1
hsa05010	Alzheimer disease	1944-01-01	369/8108	0.871913	0.871913	0.796054	8471	1
