# Supplementary material for: From Mouse to Human: Cellular Morphometric Subtype Learned From Mouse Mammary Tumors Provides Prognostic Value in Human Breast Cancer
Source: Front Oncol. 2022 Feb 11;11:819565. doi: 10.3389/fonc.2021.819565 (PMC8886672; doi:10.3389/fonc.2021.819565)
Supplement: Supplementary file 13 [file Table_12.xlsx]

## Sheet: Sheet1
Supplementary Table 12. Cox proportional hazards regression analysis on the overall survival of patients in the TCGA-BRCA cohort.
Variable	Univariate analysis				Multivariate analysis
	HR	LCI	UCI	P value	HR	LCI	UCI	P value
subtype2 vs 1	1.47	1.05	2.06	0.0248	1.798	1.231	2.627	0.002
Age	1.04	1.02	1.05	< 0.001	1.045	1.029	1.06	< 0.001
Pathologic Stage	1.4	1.28	1.52	< 0.001	1.372	1.25	1.505	<0.001
TCGA Subtype Her2	2.21	1.18	4.17	0.0139	1.242	0.606	2.547	0.554
TCGA Subtype LumA	0.934	0.586	1.49	0.776	0.529	0.311	0.899	0.019
TCGA Subtype LumB	1.55	0.91	2.62	0.107	0.807	0.444	1.467	0.481
TCGA Subtype Normal	1.25	0.51	3.05	0.627	0.852	0.341	2.127	0.732
Histological type Infiltrating Lobular Carcinoma	0.881	0.555	1.4	0.59
Histological type Medullary Carcinoma	1.07	0.261	4.35	0.928
Histological type Metaplastic Carcinoma	2.37	0.329	17.1	0.392
Histological type Mixed Histology (please specify)	0.91	0.37	2.24	0.838
Histological type Mucinous Carcinoma	3.77	1.18	12	0.0248
Histological type Other, specify	1.07	0.514	2.21	0.862
Race ASIAN	121000	0	Inf	0.996
Race BLACK OR AFRICAN AMERICAN	209000	0	Inf	0.996
Race WHITE	158000	0	Inf	0.996
Ethnicity NOT HISPANIC OR LATINO	6.76	0.944	48.4	0.0571
PR Status Positive	0.812	0.571	1.15	0.245
ER Status Positive	0.744	0.511	1.08	0.125
Her2 Positive	1.66	0.997	2.77	0.0512
TNBC Yes	1.42	0.847	2.38	0.183
Abbreviations: HR, hazards ratio; LCI, lower limit of 95% confidence interval; UCI, upper limit of 95% confidence interval
